# Supplementary material for: Multidimensional third-generation sequencing of modified DNA bases allows interrogation of complex biological systems
Source: Nat Commun. 2025 Jul 1;16:5676. doi: 10.1038/s41467-025-60896-x (PMC12215381; doi:10.1038/s41467-025-60896-x)
Supplement: Supplementary file 3 — Supplementary Data 1 [file 41467_2025_60896_MOESM3_ESM.xlsx]

## Sheet: DataS1_BSPS_OligoList
BSPS Library Synthesis Oligos
Acceptor
acceptor_F	AGAGGCTATTGTCTGCCCATGTGGCGCCCCAATTAGTGACCGCACAAGAACAGTAAGGA
acceptor_dtBio_R	CCTTACTGTTCTTGTGCGGTCACTAA/ideSBioTEG/TTGG/ideoxI/GCGCCACATGGGCAGACAATAGC
Donors
donor_A_v4_F	ATGTATGGATACTAGGGTACGAAGAGCTAGGTCGACTAGC
donor_C_v4_F	CTGTATGGATACTAGGGTACGAAGAGCTAGGTCGACTAGC
donor_G_v4_F	GTGTATGGATACTAGGGTACGAAGAGCTAGGTCGACTAGC
donor_T_v4_F	TTGTATGGATACTAGGGTACGAAGAGCTAGGTCGACTAGC
novel base donors	/base/TGTATGGATACTAGGGTACGAAGAGCTAGGTCGACTAGC
donor_A_v4_r1_R	TCGCTAGTCGACCTAGCTCTTCGTACCCTAGTATCCATACATT
donor_C_v4_r1_R	TCGCTAGTCGACCTAGCTCTTCGTACCCTAGTATCCATACAGT
donor_G_v4_r1_R	TCGCTAGTCGACCTAGCTCTTCGTACCCTAGTATCCATACACT
donor_T_v4_r1_R	TCGCTAGTCGACCTAGCTCTTCGTACCCTAGTATCCATACAAT
donor_A_v4_n_R	TCGCTAGTCGACCTAGCTCTTCGTACCCTAGTATCCATACATN
donor_C_v4_n_R	TCGCTAGTCGACCTAGCTCTTCGTACCCTAGTATCCATACAGN
donor_G_v4_n_R	TCGCTAGTCGACCTAGCTCTTCGTACCCTAGTATCCATACACN
donor_T_v4_n_R	TCGCTAGTCGACCTAGCTCTTCGTACCCTAGTATCCATACAAN
Barcodes
V2-bc1_odd_F	ACCAGGAGGATCTCAGGTAGGACTAACCGCTAGATCTTGG
V2-bc1_odd_R	CTCTCCAAGATCTAGCGGTTAGTCCTACCTGAGATCCTCC
V2-bc1_even_F	AGAGGGAGGATCTCAGGTAGGACTAACCGCTAGATCTTGG
V2-bc1_even_R	TGGTCCAAGATCTAGCGGTTAGTCCTACCTGAGATCCTCC
V2-bc2_odd_F	ACCAGGAGGAAGCTAGCACCATTGTGCCAAGGAATCTTGG
V2-bc2_odd_R	CTCTCCAAGATTCCTTGGCACAATGGTGCTAGCTTCCTCC
V2-bc2_even_F	AGAGGGAGGAAGCTAGCACCATTGTGCCAAGGAATCTTGG
V2-bc2_even_R	TGGTCCAAGATTCCTTGGCACAATGGTGCTAGCTTCCTCC
V2-bc3_odd_F	ACCAGGAGGACCTATCCACTAGACGAGGTAATTGTCTTGG
V2-bc3_odd_R	CTCTCCAAGACAATTACCTCGTCTAGTGGATAGGTCCTCC
V2-bc3_even_F	AGAGGGAGGACCTATCCACTAGACGAGGTAATTGTCTTGG
V2-bc3_even_R	TGGTCCAAGACAATTACCTCGTCTAGTGGATAGGTCCTCC
V2-bc4_odd_F	ACCAGGAGGAGGCACAGAATGTGACCACAATGTGTCTTGG
V2-bc4_odd_R	CTCTCCAAGACACATTGTGGTCACATTCTGTGCCTCCTCC
V2-bc4_even_F	AGAGGGAGGAGGCACAGAATGTGACCACAATGTGTCTTGG
V2-bc4_even_R	TGGTCCAAGACACATTGTGGTCACATTCTGTGCCTCCTCC
V2-bc5_odd_F	ACCAGGAGGAGTAGGTAGTGCCATTCTTCGTGGATCTTGG
V2-bc5_odd_R	CTCTCCAAGATCCACGAAGAATGGCACTACCTACTCCTCC
V2-bc5_even_F	AGAGGGAGGAGTAGGTAGTGCCATTCTTCGTGGATCTTGG
V2-bc5_even_R	TGGTCCAAGATCCACGAAGAATGGCACTACCTACTCCTCC
V2-bc6_odd_F	ACCAGGAGGATTGCGATCGATGGAACGATCCTACTCTTGG
V2-bc6_odd_R	CTCTCCAAGAGTAGGATCGTTCCATCGATCGCAATCCTCC
V2-bc6_even_F	AGAGGGAGGATTGCGATCGATGGAACGATCCTACTCTTGG
V2-bc6_even_R	TGGTCCAAGAGTAGGATCGTTCCATCGATCGCAATCCTCC
V2-bc7_odd_F	ACCAGGAGGAGCATCTTCGAGACGCTACCCTACTTCTTGG
V2-bc7_odd_R	CTCTCCAAGAAGTAGGGTAGCGTCTCGAAGATGCTCCTCC
V2-bc7_even_F	AGAGGGAGGAGCATCTTCGAGACGCTACCCTACTTCTTGG
V2-bc7_even_R	TGGTCCAAGAAGTAGGGTAGCGTCTCGAAGATGCTCCTCC
Terminators
V3-5term_hp_odd	CTCTAGACCAAGTGTCTGGCCGAACTAAGTCTCTCCTTAGTTCGGCCAGACACTTGGTCT
V3-5term_hp_even	TGGTAGACCAAGTGTCTGGCCGAACTAAGTCTCTCCTTAGTTCGGCCAGACACTTGGTCT
V3-3term_hairpin	GTACACAGTTGCCATTCCATAGTCTCTCCTATGGAATGGCAACTGTG
