# Supplementary material for: Multidimensional third-generation sequencing of modified DNA bases allows interrogation of complex biological systems
Source: Nat Commun. 2025 Jul 1;16:5676. doi: 10.1038/s41467-025-60896-x (PMC12215381; doi:10.1038/s41467-025-60896-x)
Supplement: Supplementary file 4 — Supplementary Data 2 [file 41467_2025_60896_MOESM4_ESM.xlsx]

## Sheet: SupplementaryData2_dI_Current_V
fivemer	I	sd	evt_count	read_count	noI	noIcur
AAAAA	83.5377	2.13241	2969	190	AAAAA	83.5377
AAAAC	76.5627	2.79408	2005	159	AAAAC	76.5627
AAAAG	82.1541	2.28548	2003	216	AAAAG	82.1541
AAAAT	76.2214	2.59022	1672	142	AAAAT	76.2214
AAAAI	81.9445	2.2491	1560	173	AAAAG	82.1541
AAACA	86.2539	3.62542	1463	129	AAACA	86.2539
AAACC	84.0234	3.09811	1613	164	AAACC	84.0234
AAACG	85.5086	2.94011	1387	121	AAACG	85.5086
AAACT	82.7152	2.82548	795	93	AAACT	82.7152
AAACI	85.2946	3.12652	1207	128	AAACG	85.5086
AAAGA	81.3257	3.08124	1998	188	AAAGA	81.3257
AAAGC	77.6956	2.31163	2288	213	AAAGC	77.6956
AAAGG	80.9798	2.60693	2738	236	AAAGG	80.9798
AAAGT	75.8334	2.63378	2072	158	AAAGT	75.8334
AAAGI	80.4848	2.44721	2260	198	AAAGG	80.9798
AAATA	80.8631	4.27855	1884	245	AAATA	80.8631
AAATC	76.9578	4.10898	1485	188	AAATC	76.9578
AAATG	77.3742	3.95778	1535	212	AAATG	77.3742
AAATT	69.3312	4.08894	1400	107	AAATT	69.3312
AAATI	77.3333	3.94392	1556	233	AAATG	77.3742
AAAIA	80.7004	3.0344	1740	159	AAAGA	81.3257
AAAIC	77.4926	2.91512	1039	92	AAAGC	77.6956
AAAIG	80.6364	2.71247	1537	137	AAAGG	80.9798
AAAIT	75.2902	2.94173	1476	102	AAAGT	75.8334
AAAII	80.6152	2.53707	1544	147	AAAGG	80.9798
AACAA	104.108	4.36352	1550	140	AACAA	104.108
AACAC	99.4725	3.74879	1628	163	AACAC	99.4725
AACAG	101.84	4.08534	1853	161	AACAG	101.84
AACAT	98.1868	3.3841	1610	123	AACAT	98.1868
AACAI	101.556	4.64955	1943	166	AACAG	101.84
AACCA	105.098	3.92166	1910	181	AACCA	105.098
AACCC	102.768	2.90713	1786	197	AACCC	102.768
AACCG	103.276	3.57982	1621	152	AACCG	103.276
AACCT	101.295	3.81117	2036	179	AACCT	101.295
AACCI	103.709	3.6638	1308	135	AACCG	103.276
AACGA	100.012	3.99945	1956	155	AACGA	100.012
AACGC	99.1652	4.11399	1546	145	AACGC	99.1652
AACGG	100.134	4.30751	1827	149	AACGG	100.134
AACGT	97.8615	4.16035	1554	124	AACGT	97.8615
AACGI	99.5259	4.16742	1990	154	AACGG	100.134
AACTA	98.7155	3.28502	1832	179	AACTA	98.7155
AACTC	93.0055	4.20781	1315	137	AACTC	93.0055
AACTG	96.3441	3.28193	1297	148	AACTG	96.3441
AACTT	86.3309	2.5236	863	110	AACTT	86.3309
AACTI	95.3739	3.59807	1402	164	AACTG	96.3441
AACIA	99.1679	4.06227	985	88	AACGA	100.012
AACIC	99.987	4.45621	1040	103	AACGC	99.1652
AACIG	100.015	4.84174	1163	87	AACGG	100.134
AACIT	97.7288	5.31536	878	68	AACGT	97.8615
AACII	99.7893	5.47224	1341	121	AACGG	100.134
AAGAA	77.7067	2.85043	2084	213	AAGAA	77.7067
AAGAC	68.9885	3.71014	1950	163	AAGAC	68.9885
AAGAG	77.0404	2.84464	1835	191	AAGAG	77.0404
AAGAT	68.9355	3.37098	1941	172	AAGAT	68.9355
AAGAI	76.7131	2.9637	1750	198	AAGAG	77.0404
AAGCA	85.0114	3.25174	1243	127	AAGCA	85.0114
AAGCC	81.961	3.53051	1431	154	AAGCC	81.961
AAGCG	81.5993	3.14782	1027	129	AAGCG	81.5993
AAGCT	80.1036	3.11944	1005	124	AAGCT	80.1036
AAGCI	81.7502	2.89445	1199	139	AAGCG	81.5993
AAGGA	74.7396	3.38095	1921	178	AAGGA	74.7396
AAGGC	71.6642	3.45617	2415	213	AAGGC	71.6642
AAGGG	76.6396	3.07258	2169	209	AAGGG	76.6396
AAGGT	70.9792	3.19632	2012	165	AAGGT	70.9792
AAGGI	76.6871	3.01139	2015	205	AAGGG	76.6396
AAGTA	72.8784	4.43333	2640	205	AAGTA	72.8784
AAGTC	69.2925	4.48778	1604	132	AAGTC	69.2925
AAGTG	69.3165	4.00415	2836	221	AAGTG	69.3165
AAGTT	64.1441	4.28692	1172	107	AAGTT	64.1441
AAGTI	70.4936	3.93551	3061	214	AAGTG	69.3165
AAGIA	75.4492	3.40568	1182	100	AAGGA	74.7396
AAGIC	72.4964	4.00016	1455	144	AAGGC	71.6642
AAGIG	76.4983	2.82159	1947	166	AAGGG	76.6396
AAGIT	70.9306	3.43296	1363	103	AAGGT	70.9792
AAGII	76.8099	2.91251	1553	133	AAGGG	76.6396
AATAA	110.426	5.79223	1611	146	AATAA	110.426
AATAC	108.649	5.61967	1375	132	AATAC	108.649
AATAG	108.77	5.36454	1629	137	AATAG	108.77
AATAT	109.013	5.5567	1729	131	AATAT	109.013
AATAI	108.63	4.43362	2610	150	AATAG	108.77
AATCA	116.104	5.49396	1037	113	AATCA	116.104
AATCC	116.082	6.46294	915	99	AATCC	116.082
AATCG	116.041	5.73781	948	84	AATCG	116.041
AATCT	115.22	5.68128	1036	103	AATCT	115.22
AATCI	117.111	6.03944	806	84	AATCG	116.041
AATGA	106.462	5.07569	1400	118	AATGA	106.462
AATGC	109.578	6.20213	1311	132	AATGC	109.578
AATGG	108.674	5.00919	1882	155	AATGG	108.674
AATGT	110.657	5.63971	1691	137	AATGT	110.657
AATGI	107.946	5.52905	1968	159	AATGG	108.674
AATTA	106.146	4.36446	1489	136	AATTA	106.146
AATTC	101.187	3.75675	795	73	AATTC	101.187
AATTG	105.055	4.8098	1265	137	AATTG	105.055
AATTT	97.95	3.93298	556	71	AATTT	97.95
AATTI	104.484	4.42019	1619	188	AATTG	105.055
AATIA	106.466	5.14036	1356	104	AATGA	106.462
AATIC	108.502	5.66546	1146	105	AATGC	109.578
AATIG	107.204	5.51671	1513	102	AATGG	108.674
AATIT	109.738	5.19014	923	76	AATGT	110.657
AATII	107.071	5.16508	1582	129	AATGG	108.674
AAIAA	77.2635	2.75787	1120	115	AAGAA	77.7067
AAIAC	70.9039	4.21702	1213	107	AAGAC	68.9885
AAIAG	77.0403	2.7353	1337	139	AAGAG	77.0404
AAIAT	69.8096	2.94438	803	73	AAGAT	68.9355
AAIAI	76.9073	2.61311	1307	137	AAGAG	77.0404
AAICA	84.7752	3.12966	496	68	AAGCA	85.0114
AAICC	82.5127	2.80421	803	94	AAGCC	81.961
AAICG	83.2858	2.72862	862	85	AAGCG	81.5993
AAICT	80.345	3.54245	380	51	AAGCT	80.1036
AAICI	83.7792	2.73344	923	93	AAGCG	81.5993
AAIGA	75.6822	3.35957	1668	128	AAGGA	74.7396
AAIGC	72.4132	3.04116	1668	141	AAGGC	71.6642
AAIGG	77.0286	3.12815	1392	137	AAGGG	76.6396
AAIGT	71.1311	2.90041	1245	93	AAGGT	70.9792
AAIGI	76.5296	2.79837	1679	126	AAGGG	76.6396
AAITA	74.0855	3.5783	2444	152	AAGTA	72.8784
AAITC	70.2733	4.58773	1213	82	AAGTC	69.2925
AAITG	70.3284	3.85063	2481	156	AAGTG	69.3165
AAITT	66.073	3.81977	734	53	AAGTT	64.1441
AAITI	71.4282	3.44727	2308	162	AAGTG	69.3165
AAIIA	75.878	3.2763	1171	90	AAGGA	74.7396
AAIIC	72.7429	2.79285	1217	109	AAGGC	71.6642
AAIIG	76.3281	3.43881	1117	104	AAGGG	76.6396
AAIIT	71.5117	2.88408	1117	63	AAGGT	70.9792
AAIII	76.6482	2.88267	1225	79	AAGGG	76.6396
ACAAA	89.8972	5.06947	2003	141	ACAAA	89.8972
ACAAC	81.2171	3.87917	2412	213	ACAAC	81.2171
ACAAG	86.9701	5.75718	2244	185	ACAAG	86.9701
ACAAT	80.732	3.69589	1882	150	ACAAT	80.732
ACAAI	87.8701	5.84122	1872	180	ACAAG	86.9701
ACACA	92.8405	2.58448	1459	148	ACACA	92.8405
ACACC	90.1981	2.74889	1595	159	ACACC	90.1981
ACACG	91.6211	3.06973	1260	138	ACACG	91.6211
ACACT	88.5838	3.40227	1076	134	ACACT	88.5838
ACACI	91.3146	2.70264	1450	136	ACACG	91.6211
ACAGA	82.7423	3.93974	3227	220	ACAGA	82.7423
ACAGC	82.1157	3.16824	2187	223	ACAGC	82.1157
ACAGG	83.28	4.57216	2605	238	ACAGG	83.28
ACAGT	77.4265	4.06744	2677	210	ACAGT	77.4265
ACAGI	82.6129	4.39826	2364	211	ACAGG	83.28
ACATA	85.301	3.71542	1685	167	ACATA	85.301
ACATC	80.8481	3.98247	2463	218	ACATC	80.8481
ACATG	81.934	4.03314	1911	181	ACATG	81.934
ACATT	74.7666	3.95292	3140	207	ACATT	74.7666
ACATI	80.5075	4.04411	1786	182	ACATG	81.934
ACAIA	83.007	3.77473	2827	179	ACAGA	82.7423
ACAIC	82.1098	3.82744	1192	178	ACAGC	82.1157
ACAIG	83.1947	4.83095	1760	165	ACAGG	83.28
ACAIT	78.0105	4.71781	1875	120	ACAGT	77.4265
ACAII	82.7013	4.4624	1999	179	ACAGG	83.28
ACCAA	101.347	3.20726	1708	157	ACCAA	101.347
ACCAC	95.6528	2.64512	1563	174	ACCAC	95.6528
ACCAG	99.4279	3.50323	2057	194	ACCAG	99.4279
ACCAT	94.2921	4.09724	1587	156	ACCAT	94.2921
ACCAI	99.0935	3.90236	2052	194	ACCAG	99.4279
ACCCA	101.119	2.73295	1980	221	ACCCA	101.119
ACCCC	98.8501	2.81229	1160	195	ACCCC	98.8501
ACCCG	99.3722	2.59376	1647	184	ACCCG	99.3722
ACCCT	96.2107	2.89691	1893	197	ACCCT	96.2107
ACCCI	99.3846	2.86551	1308	163	ACCCG	99.3722
ACCGA	94.9615	3.62039	1968	196	ACCGA	94.9615
ACCGC	93.1364	3.18722	1593	182	ACCGC	93.1364
ACCGG	95.3279	3.92305	2075	210	ACCGG	95.3279
ACCGT	90.7113	3.91145	1461	142	ACCGT	90.7113
ACCGI	95.4286	3.77943	1665	180	ACCGG	95.3279
ACCTA	94.8989	3.19696	2194	188	ACCTA	94.8989
ACCTC	90.6961	3.35457	1949	200	ACCTC	90.6961
ACCTG	92.4562	3.2819	1972	192	ACCTG	92.4562
ACCTT	84.5286	3.24303	1934	191	ACCTT	84.5286
ACCTI	91.182	3.49524	1865	208	ACCTG	92.4562
ACCIA	95.0966	3.65114	1210	111	ACCGA	94.9615
ACCIC	93.0973	3.39745	945	101	ACCGC	93.1364
ACCIG	95.4267	3.84804	1160	103	ACCGG	95.3279
ACCIT	90.1957	4.04865	914	89	ACCGT	90.7113
ACCII	95.2345	4.11425	1152	119	ACCGG	95.3279
ACGAA	81.6167	3.64896	2389	164	ACGAA	81.6167
ACGAC	74.7168	3.37969	2223	144	ACGAC	74.7168
ACGAG	80.3706	3.58493	1796	166	ACGAG	80.3706
ACGAT	74.4601	3.68079	1917	154	ACGAT	74.4601
ACGAI	80.871	3.83962	1686	145	ACGAG	80.3706
ACGCA	87.8601	2.94123	1038	117	ACGCA	87.8601
ACGCC	85.2491	3.49398	1259	133	ACGCC	85.2491
ACGCG	85.1687	3.25959	968	108	ACGCG	85.1687
ACGCT	82.2738	2.71897	1309	118	ACGCT	82.2738
ACGCI	84.9188	3.2667	1209	102	ACGCG	85.1687
ACGGA	80.9455	3.78493	3057	167	ACGGA	80.9455
ACGGC	78.6341	4.14732	1549	192	ACGGC	78.6341
ACGGG	81.4946	4.33931	2414	181	ACGGG	81.4946
ACGGT	75.9936	3.968	2575	185	ACGGT	75.9936
ACGGI	81.3419	4.5873	1745	164	ACGGG	81.4946
ACGTA	78.9824	4.46655	2416	191	ACGTA	78.9824
ACGTC	75.0113	4.48588	2277	166	ACGTC	75.0113
ACGTG	74.3129	4.25062	2908	176	ACGTG	74.3129
ACGTT	68.0938	4.75579	1149	118	ACGTT	68.0938
ACGTI	74.7522	4.06245	2733	189	ACGTG	74.3129
ACGIA	80.7453	3.95998	1679	119	ACGGA	80.9455
ACGIC	78.1285	4.62613	1730	155	ACGGC	78.6341
ACGIG	81.6772	4.46433	2098	165	ACGGG	81.4946
ACGIT	76.1454	4.33179	1507	89	ACGGT	75.9936
ACGII	81.1933	4.54258	1762	137	ACGGG	81.4946
ACTAA	105.839	4.18846	1143	137	ACTAA	105.839
ACTAC	104.578	4.5451	1269	155	ACTAC	104.578
ACTAG	105.106	4.05968	1507	149	ACTAG	105.106
ACTAT	104.681	5.29106	1319	138	ACTAT	104.681
ACTAI	105.106	4.17716	1237	125	ACTAG	105.106
ACTCA	111.407	5.25903	1408	132	ACTCA	111.407
ACTCC	111.503	5.76262	1684	159	ACTCC	111.503
ACTCG	111.332	4.76945	1250	133	ACTCG	111.332
ACTCT	111.467	4.40644	1105	115	ACTCT	111.467
ACTCI	111.866	5.19574	1156	117	ACTCG	111.332
ACTGA	103.09	4.08668	1690	159	ACTGA	103.09
ACTGC	103.619	4.5318	1812	179	ACTGC	103.619
ACTGG	103.81	4.27613	2285	171	ACTGG	103.81
ACTGT	104.59	5.30778	1653	145	ACTGT	104.59
ACTGI	102.971	4.43006	1742	175	ACTGG	103.81
ACTTA	101.314	3.52466	1518	155	ACTTA	101.314
ACTTC	96.5453	3.69102	1707	146	ACTTC	96.5453
ACTTG	99.0687	3.4803	1355	153	ACTTG	99.0687
ACTTT	94.3624	3.17474	1026	132	ACTTT	94.3624
ACTTI	98.3779	3.55417	1119	134	ACTTG	99.0687
ACTIA	102.539	3.69419	1009	99	ACTGA	103.09
ACTIC	103.812	4.3794	1360	122	ACTGC	103.619
ACTIG	103.573	3.60685	1675	114	ACTGG	103.81
ACTIT	104.468	6.11428	1144	96	ACTGT	104.59
ACTII	103.512	4.36656	1296	113	ACTGG	103.81
ACIAA	81.9622	3.92637	1236	89	ACGAA	81.6167
ACIAC	74.963	2.64893	1230	79	ACGAC	74.7168
ACIAG	81.1355	3.91225	1302	106	ACGAG	80.3706
ACIAT	74.4231	2.83646	1785	74	ACGAT	74.4601
ACIAI	81.4343	4.05923	1264	89	ACGAG	80.3706
ACICA	88.5575	3.21135	468	53	ACGCA	87.8601
ACICC	85.3847	3.84271	648	75	ACGCC	85.2491
ACICG	85.6867	3.3227	751	64	ACGCG	85.1687
ACICT	82.129	3.36035	750	69	ACGCT	82.2738
ACICI	86.2718	3.20114	511	57	ACGCG	85.1687
ACIGA	80.5787	3.89237	1471	109	ACGGA	80.9455
ACIGC	78.6344	4.18728	740	84	ACGGC	78.6341
ACIGG	80.7881	4.39851	1189	92	ACGGG	81.4946
ACIGT	76.8221	4.27671	1549	89	ACGGT	75.9936
ACIGI	81.2445	4.3778	1677	110	ACGGG	81.4946
ACITA	79.3871	4.21061	1687	113	ACGTA	78.9824
ACITC	75.9197	4.43252	1591	83	ACGTC	75.0113
ACITG	75.1536	4.26967	1412	94	ACGTG	74.3129
ACITT	70.9217	4.64007	307	32	ACGTT	68.0938
ACITI	76.445	3.80024	1374	105	ACGTG	74.3129
ACIIA	81.5012	4.13402	1325	90	ACGGA	80.9455
ACIIC	79.0008	4.15661	893	87	ACGGC	78.6341
ACIIG	81.3936	4.34332	1157	92	ACGGG	81.4946
ACIIT	76.2595	4.5324	1172	72	ACGGT	75.9936
ACIII	81.8322	4.52679	1409	96	ACGGG	81.4946
AGAAA	77.6225	2.30995	2189	250	AGAAA	77.6225
AGAAC	69.781	3.15315	2395	201	AGAAC	69.781
AGAAG	76.4856	2.29341	1785	223	AGAAG	76.4856
AGAAT	68.8118	2.65921	1996	191	AGAAT	68.8118
AGAAI	76.2488	2.8203	1633	245	AGAAG	76.4856
AGACA	83.7007	4.46309	2090	202	AGACA	83.7007
AGACC	81.1391	3.37893	2725	251	AGACC	81.1391
AGACG	82.1477	3.18629	2293	190	AGACG	82.1477
AGACT	79.2266	2.74875	1675	179	AGACT	79.2266
AGACI	82.0089	3.09227	2002	179	AGACG	82.1477
AGAGA	76.7118	2.66234	2087	221	AGAGA	76.7118
AGAGC	72.2169	3.52907	3019	255	AGAGC	72.2169
AGAGG	77.1158	2.54697	2796	307	AGAGG	77.1158
AGAGT	71.4253	2.84033	2426	225	AGAGT	71.4253
AGAGI	76.8367	2.60135	2241	278	AGAGG	77.1158
AGATA	76.6902	4.21634	2881	289	AGATA	76.6902
AGATC	72.8276	4.91385	1741	219	AGATC	72.8276
AGATG	73.5005	4.09115	2953	294	AGATG	73.5005
AGATT	66.0085	4.45269	2448	252	AGATT	66.0085
AGATI	73.5153	4.39937	2439	281	AGATG	73.5005
AGAIA	75.6709	2.67171	2049	210	AGAGA	76.7118
AGAIC	71.3936	2.92973	2713	201	AGAGC	72.2169
AGAIG	76.9868	2.89776	1820	213	AGAGG	77.1158
AGAIT	70.971	3.1841	1345	120	AGAGT	71.4253
AGAII	76.5023	3.05774	1368	200	AGAGG	77.1158
AGCAA	102.306	3.96108	2002	163	AGCAA	102.306
AGCAC	97.6641	3.32505	1231	142	AGCAC	97.6641
AGCAG	99.0108	4.36168	1282	117	AGCAG	99.0108
AGCAT	95.9121	3.26556	1470	129	AGCAT	95.9121
AGCAI	99.6949	4.54714	1547	134	AGCAG	99.0108
AGCCA	103.675	3.53335	1708	171	AGCCA	103.675
AGCCC	101.531	2.88316	1755	193	AGCCC	101.531
AGCCG	102.765	3.54445	2275	162	AGCCG	102.765
AGCCT	99.4508	3.57884	1885	164	AGCCT	99.4508
AGCCI	102.592	3.59592	1850	169	AGCCG	102.765
AGCGA	98.1394	4.11601	1644	143	AGCGA	98.1394
AGCGC	96.7067	3.98703	1638	163	AGCGC	96.7067
AGCGG	98.9886	4.12008	2691	156	AGCGG	98.9886
AGCGT	95.9468	4.82368	1801	127	AGCGT	95.9468
AGCGI	97.456	4.42812	1569	142	AGCGG	98.9886
AGCTA	96.8525	3.32554	1771	181	AGCTA	96.8525
AGCTC	90.7439	3.60318	1657	168	AGCTC	90.7439
AGCTG	94.4332	2.87955	1635	141	AGCTG	94.4332
AGCTT	85.3523	2.66625	1220	148	AGCTT	85.3523
AGCTI	92.9294	3.31553	1461	160	AGCTG	94.4332
AGCIA	97.7436	4.28246	1150	90	AGCGA	98.1394
AGCIC	95.944	4.13155	1127	107	AGCGC	96.7067
AGCIG	98.0301	4.31385	1055	79	AGCGG	98.9886
AGCIT	95.9725	4.85241	636	59	AGCGT	95.9468
AGCII	97.8396	4.73842	987	83	AGCGG	98.9886
AGGAA	70.9645	3.23602	1937	205	AGGAA	70.9645
AGGAC	63.2086	3.39389	1310	141	AGGAC	63.2086
AGGAG	69.9746	3.96176	1655	207	AGGAG	69.9746
AGGAT	62.2619	3.175	1359	139	AGGAT	62.2619
AGGAI	68.8559	3.55286	1110	177	AGGAG	69.9746
AGGCA	81.9265	3.11465	1400	137	AGGCA	81.9265
AGGCC	78.9824	3.14506	1645	165	AGGCC	78.9824
AGGCG	79.8493	3.76768	1284	124	AGGCG	79.8493
AGGCT	77.0583	2.32514	1310	122	AGGCT	77.0583
AGGCI	79.2098	2.72486	1446	153	AGGCG	79.8493
AGGGA	71.8366	3.27917	1687	185	AGGGA	71.8366
AGGGC	67.8	3.24179	2865	217	AGGGC	67.8
AGGGG	73.4839	3.182	2199	248	AGGGG	73.4839
AGGGT	67.5538	3.11411	2260	205	AGGGT	67.5538
AGGGI	73.2286	2.9509	2726	233	AGGGG	73.4839
AGGTA	71.2986	5.42474	1479	194	AGGTA	71.2986
AGGTC	65.5949	4.69683	2222	191	AGGTC	65.5949
AGGTG	66.5697	3.75949	2818	232	AGGTG	66.5697
AGGTT	61.2913	3.90101	2010	178	AGGTT	61.2913
AGGTI	65.9635	4.34277	2954	243	AGGTG	66.5697
AGGIA	71.9046	3.00023	1968	158	AGGGA	71.8366
AGGIC	68.2656	3.08057	1989	167	AGGGC	67.8
AGGIG	73.4124	2.55089	2209	172	AGGGG	73.4839
AGGIT	68.044	3.13468	1231	117	AGGGT	67.5538
AGGII	73.5976	2.95783	1911	170	AGGGG	73.4839
AGTAA	106.143	5.46787	2286	170	AGTAA	106.143
AGTAC	103.194	5.52791	1166	103	AGTAC	103.194
AGTAG	104.978	5.04025	1031	89	AGTAG	104.978
AGTAT	104.413	5.95476	1425	110	AGTAT	104.413
AGTAI	104.967	5.12646	1486	119	AGTAG	104.978
AGTCA	112.955	5.13494	1134	113	AGTCA	112.955
AGTCC	112.901	5.21145	1030	111	AGTCC	112.901
AGTCG	113.246	5.07044	1070	108	AGTCG	113.246
AGTCT	111.644	5.08941	1076	90	AGTCT	111.644
AGTCI	113.586	5.62966	970	94	AGTCG	113.246
AGTGA	103.285	5.01974	1574	117	AGTGA	103.285
AGTGC	105.341	5.32058	1797	149	AGTGC	105.341
AGTGG	105.736	4.99546	1860	166	AGTGG	105.736
AGTGT	106.879	5.37084	1488	115	AGTGT	106.879
AGTGI	105.419	5.24431	2064	160	AGTGG	105.736
AGTTA	102.691	5.03076	1383	137	AGTTA	102.691
AGTTC	96.9694	4.15485	973	91	AGTTC	96.9694
AGTTG	101.42	4.8616	1459	149	AGTTG	101.42
AGTTT	93.8186	4.17964	763	102	AGTTT	93.8186
AGTTI	100.086	5.16887	1060	118	AGTTG	101.42
AGTIA	103.519	4.61052	1397	79	AGTGA	103.285
AGTIC	105.243	5.00003	940	76	AGTGC	105.341
AGTIG	105.372	4.91067	1324	115	AGTGG	105.736
AGTIT	106.506	5.32269	803	83	AGTGT	106.879
AGTII	104.532	4.89844	1122	99	AGTGG	105.736
AGIAA	70.7538	2.91365	1503	150	AGGAA	70.9645
AGIAC	66.8899	3.22312	454	60	AGGAC	63.2086
AGIAG	70.896	3.28844	1052	151	AGGAG	69.9746
AGIAT	65.1733	4.99134	448	73	AGGAT	62.2619
AGIAI	70.7221	3.00768	890	140	AGGAG	69.9746
AGICA	83.2291	3.61648	960	102	AGGCA	81.9265
AGICC	80.3246	3.1017	1038	104	AGGCC	78.9824
AGICG	80.8874	3.29195	752	84	AGGCG	79.8493
AGICT	77.5856	2.59819	860	84	AGGCT	77.0583
AGICI	81.7872	2.94804	1169	120	AGGCG	79.8493
AGIGA	73.059	3.08196	1794	153	AGGGA	71.8366
AGIGC	69.4393	3.5253	1466	143	AGGGC	67.8
AGIGG	73.9703	2.89504	1710	170	AGGGG	73.4839
AGIGT	68.8039	3.03839	1782	152	AGGGT	67.5538
AGIGI	73.749	2.4183	2013	147	AGGGG	73.4839
AGITA	73.0273	4.64116	1590	194	AGGTA	71.2986
AGITC	69.2228	5.0909	779	87	AGGTC	65.5949
AGITG	67.5303	3.72973	2264	204	AGGTG	66.5697
AGITT	63.9949	4.01121	560	67	AGGTT	61.2913
AGITI	69.0461	5.12735	1131	112	AGGTG	66.5697
AGIIA	72.7372	2.7923	1464	112	AGGGA	71.8366
AGIIC	69.3349	3.08666	1103	107	AGGGC	67.8
AGIIG	73.4785	2.58378	1591	141	AGGGG	73.4839
AGIIT	68.5171	2.53758	746	64	AGGGT	67.5538
AGIII	73.3011	2.79382	1263	93	AGGGG	73.4839
ATAAA	90.1517	5.27022	1266	128	ATAAA	90.1517
ATAAC	83.2845	3.52987	2095	217	ATAAC	83.2845
ATAAG	88.7222	4.69715	1391	130	ATAAG	88.7222
ATAAT	82.7788	3.98426	2346	192	ATAAT	82.7788
ATAAI	89.715	6.29221	1240	142	ATAAG	88.7222
ATACA	93.1574	3.26971	1250	141	ATACA	93.1574
ATACC	90.7149	2.75985	1545	158	ATACC	90.7149
ATACG	91.7529	2.85044	1049	119	ATACG	91.7529
ATACT	90.1413	2.84863	1205	128	ATACT	90.1413
ATACI	91.853	2.73979	1527	129	ATACG	91.7529
ATAGA	85.9555	4.10509	1882	153	ATAGA	85.9555
ATAGC	85.3922	3.47889	1912	219	ATAGC	85.3922
ATAGG	86.9574	4.35252	2125	180	ATAGG	86.9574
ATAGT	82.3487	4.15148	2462	186	ATAGT	82.3487
ATAGI	86.7588	4.25169	1516	140	ATAGG	86.9574
ATATA	86.7802	4.00681	1993	196	ATATA	86.7802
ATATC	84.0172	3.9368	2641	196	ATATC	84.0172
ATATG	84.9602	3.68094	2621	209	ATATG	84.9602
ATATT	79.0709	4.55095	2645	219	ATATT	79.0709
ATATI	84.4821	3.9735	2353	206	ATATG	84.9602
ATAIA	85.5468	3.73184	1246	119	ATAGA	85.9555
ATAIC	85.1751	3.94026	1385	189	ATAGC	85.3922
ATAIG	86.9966	4.11507	1643	136	ATAGG	86.9574
ATAIT	82.6657	4.60887	1194	126	ATAGT	82.3487
ATAII	86.0569	5.00033	1333	131	ATAGG	86.9574
ATCAA	101.898	4.43323	1787	157	ATCAA	101.898
ATCAC	97.5578	3.71212	1319	142	ATCAC	97.5578
ATCAG	100.269	4.47319	1929	172	ATCAG	100.269
ATCAT	95.4277	4.63107	1632	131	ATCAT	95.4277
ATCAI	99.9583	4.46338	2014	166	ATCAG	100.269
ATCCA	101.997	3.52427	1933	186	ATCCA	101.997
ATCCC	100.451	3.19604	1856	174	ATCCC	100.451
ATCCG	100.679	3.67059	2023	178	ATCCG	100.679
ATCCT	98.095	3.79585	2058	154	ATCCT	98.095
ATCCI	100.939	3.45934	1702	157	ATCCG	100.679
ATCGA	97.8449	4.41433	2513	191	ATCGA	97.8449
ATCGC	95.8579	4.85397	2047	166	ATCGC	95.8579
ATCGG	98.2068	4.71808	2237	193	ATCGG	98.2068
ATCGT	93.1368	8.52131	4936	215	ATCGT	93.1368
ATCGI	98.1649	5.02071	1900	176	ATCGG	98.2068
ATCTA	96.4155	3.47851	1560	156	ATCTA	96.4155
ATCTC	92.5247	4.16905	1507	135	ATCTC	92.5247
ATCTG	93.9146	3.86667	1948	178	ATCTG	93.9146
ATCTT	86.139	3.80277	2034	174	ATCTT	86.139
ATCTI	93.466	3.78904	1937	164	ATCTG	93.9146
ATCIA	96.9045	4.3213	1300	110	ATCGA	97.8449
ATCIC	95.641	5.13963	1178	117	ATCGC	95.8579
ATCIG	97.9748	5.0773	1152	86	ATCGG	98.2068
ATCIT	93.164	8.49548	1961	89	ATCGT	93.1368
ATCII	96.9827	5.38735	1380	120	ATCGG	98.2068
ATGAA	83.8384	4.72276	2598	182	ATGAA	83.8384
ATGAC	75.9575	4.29223	1950	187	ATGAC	75.9575
ATGAG	83.3525	4.42309	1968	176	ATGAG	83.3525
ATGAT	76.3694	3.82635	2024	175	ATGAT	76.3694
ATGAI	82.4528	4.63418	1663	164	ATGAG	83.3525
ATGCA	90.7438	3.0579	859	93	ATGCA	90.7438
ATGCC	88.3919	2.99534	1167	105	ATGCC	88.3919
ATGCG	88.561	3.55568	853	103	ATGCG	88.561
ATGCT	87.1423	3.68859	764	104	ATGCT	87.1423
ATGCI	89.7754	3.09758	2058	89	ATGCG	88.561
ATGGA	84.7844	5.24152	3250	167	ATGGA	84.7844
ATGGC	83.7198	4.42277	1541	166	ATGGC	83.7198
ATGGG	86.179	6.65151	1926	152	ATGGG	86.179
ATGGT	82.4925	4.64134	1827	153	ATGGT	82.4925
ATGGI	86.4488	6.31888	1846	155	ATGGG	86.179
ATGTA	83.3064	3.8954	2548	217	ATGTA	83.3064
ATGTC	81.7761	4.80579	1717	132	ATGTC	81.7761
ATGTG	81.5725	3.93752	2055	177	ATGTG	81.5725
ATGTT	75.9205	5.25901	1126	102	ATGTT	75.9205
ATGTI	81.7347	4.82334	2122	198	ATGTG	81.5725
ATGIA	84.9996	5.82958	2254	131	ATGGA	84.7844
ATGIC	83.6689	4.39406	1157	136	ATGGC	83.7198
ATGIG	85.2283	5.32203	1574	113	ATGGG	86.179
ATGIT	81.8679	5.73228	1784	124	ATGGT	82.4925
ATGII	85.7505	5.81367	1476	132	ATGGG	86.179
ATTAA	104.836	4.2335	1455	146	ATTAA	104.836
ATTAC	101.493	3.52044	3673	207	ATTAC	101.493
ATTAG	104.123	3.72295	1383	156	ATTAG	104.123
ATTAT	101.896	4.57887	1505	155	ATTAT	101.896
ATTAI	103.692	3.77299	1203	133	ATTAG	104.123
ATTCA	110.155	4.97795	1108	133	ATTCA	110.155
ATTCC	108.901	4.80049	1195	129	ATTCC	108.901
ATTCG	110.233	5.4921	1141	140	ATTCG	110.233
ATTCT	109.741	5.51714	1090	129	ATTCT	109.741
ATTCI	109.972	5.16105	914	103	ATTCG	110.233
ATTGA	101.2	3.82476	1582	150	ATTGA	101.2
ATTGC	101.591	3.86448	1326	129	ATTGC	101.591
ATTGG	102.29	4.11434	1362	141	ATTGG	102.29
ATTGT	102.591	5.90875	1263	155	ATTGT	102.591
ATTGI	102.012	3.95473	1518	158	ATTGG	102.29
ATTTA	101.023	2.82309	1257	126	ATTTA	101.023
ATTTC	96.8131	2.90273	993	99	ATTTC	96.8131
ATTTG	97.8524	2.88845	876	105	ATTTG	97.8524
ATTTT	93.044	2.74843	785	121	ATTTT	93.044
ATTTI	98.2019	3.13974	993	135	ATTTG	97.8524
ATTIA	100.29	3.84731	1477	109	ATTGA	101.2
ATTIC	102.012	3.3342	1124	109	ATTGC	101.591
ATTIG	102.26	3.85508	1375	134	ATTGG	102.29
ATTIT	102.427	4.87764	639	87	ATTGT	102.591
ATTII	101.62	3.76806	1119	118	ATTGG	102.29
ATIAA	83.675	4.52733	2002	126	ATGAA	83.8384
ATIAC	75.8733	3.62828	1668	128	ATGAC	75.9575
ATIAG	83.6219	4.83292	1317	120	ATGAG	83.3525
ATIAT	76.8548	4.59059	1609	106	ATGAT	76.3694
ATIAI	84.7449	4.93575	1782	114	ATGAG	83.3525
ATICA	90.6301	3.83096	375	52	ATGCA	90.7438
ATICC	88.5288	3.72809	756	93	ATGCC	88.3919
ATICG	89.8659	3.51537	710	78	ATGCG	88.561
ATICT	87.2887	4.40574	353	46	ATGCT	87.1423
ATICI	88.335	3.88893	422	57	ATGCG	88.561
ATIGA	85.0365	5.34102	2335	122	ATGGA	84.7844
ATIGC	83.3754	3.6597	1042	119	ATGGC	83.7198
ATIGG	85.6816	5.59803	1091	101	ATGGG	86.179
ATIGT	81.4738	4.26671	975	78	ATGGT	82.4925
ATIGI	85.6024	5.23931	1572	96	ATGGG	86.179
ATITA	83.9839	3.67408	2254	188	ATGTA	83.3064
ATITC	82.0055	4.25661	1117	86	ATGTC	81.7761
ATITG	82.485	4.15031	1646	130	ATGTG	81.5725
ATITT	76.1633	5.65558	633	50	ATGTT	75.9205
ATITI	82.9186	3.76457	1977	163	ATGTG	81.5725
ATIIA	85.3919	4.89631	1959	118	ATGGA	84.7844
ATIIC	83.8532	3.57867	1030	100	ATGGC	83.7198
ATIIG	86.1272	5.66545	947	62	ATGGG	86.179
ATIIT	83.1364	4.72971	915	78	ATGGT	82.4925
ATIII	86.3362	6.00625	1791	110	ATGGG	86.179
AIAAA	77.9546	3.20944	2174	292	AGAAA	77.6225
AIAAC	71.7993	2.81471	1642	169	AGAAC	69.781
AIAAG	77.1914	2.96516	1814	249	AGAAG	76.4856
AIAAT	69.8341	2.75938	1479	169	AGAAT	68.8118
AIAAI	76.6132	2.46601	1786	247	AGAAG	76.4856
AIACA	84.0888	4.17241	2240	210	AGACA	83.7007
AIACC	81.745	3.2285	2367	209	AGACC	81.1391
AIACG	83.0905	3.869	1781	156	AGACG	82.1477
AIACT	79.615	3.29921	1150	123	AGACT	79.2266
AIACI	83.014	3.07801	2192	212	AGACG	82.1477
AIAGA	76.9565	2.55088	2419	275	AGAGA	76.7118
AIAGC	72.9462	2.80804	2812	274	AGAGC	72.2169
AIAGG	77.6919	2.47887	2653	280	AGAGG	77.1158
AIAGT	72.0925	2.6508	2417	210	AGAGT	71.4253
AIAGI	77.2962	2.31246	2389	243	AGAGG	77.1158
AIATA	76.6578	3.99076	3619	322	AGATA	76.6902
AIATC	73.0742	3.98959	2166	204	AGATC	72.8276
AIATG	73.3534	4.01946	3243	329	AGATG	73.5005
AIATT	66.6308	4.04638	1653	184	AGATT	66.0085
AIATI	73.9539	3.48463	2794	252	AGATG	73.5005
AIAIA	76.9279	2.43945	1945	180	AGAGA	76.7118
AIAIC	72.2347	2.47432	2563	188	AGAGC	72.2169
AIAIG	77.176	2.09509	2467	208	AGAGG	77.1158
AIAIT	71.8148	2.38653	1544	101	AGAGT	71.4253
AIAII	77.2748	2.14909	1359	142	AGAGG	77.1158
AICAA	102.426	4.15544	1554	121	AGCAA	102.306
AICAC	96.3199	3.13969	1356	152	AGCAC	97.6641
AICAG	99.7288	4.8782	1535	123	AGCAG	99.0108
AICAT	95.5835	4.18994	1375	120	AGCAT	95.9121
AICAI	99.9351	4.84205	1419	140	AGCAG	99.0108
AICCA	102.764	3.35846	1394	137	AGCCA	103.675
AICCC	100.082	3.7633	1153	143	AGCCC	101.531
AICCG	101.058	3.85646	1425	146	AGCCG	102.765
AICCT	98.6518	4.04315	1368	111	AGCCT	99.4508
AICCI	101.948	3.67691	1725	139	AGCCG	102.765
AICGA	97.219	4.60123	1242	120	AGCGA	98.1394
AICGC	95.6569	4.38118	1107	117	AGCGC	96.7067
AICGG	97.9211	4.98593	1048	97	AGCGG	98.9886
AICGT	95.0135	4.51094	1000	92	AGCGT	95.9468
AICGI	98.6462	4.84974	1736	130	AGCGG	98.9886
AICTA	97.0608	4.90437	1171	143	AGCTA	96.8525
AICTC	91.5976	3.57619	1349	138	AGCTC	90.7439
AICTG	93.9438	3.61661	1450	124	AGCTG	94.4332
AICTT	84.7854	2.71781	905	105	AGCTT	85.3523
AICTI	93.059	4.03261	1504	149	AGCTG	94.4332
AICIA	98.1302	5.27553	1099	87	AGCGA	98.1394
AICIC	96.0042	4.34655	1169	111	AGCGC	96.7067
AICIG	98.9589	5.32133	892	79	AGCGG	98.9886
AICIT	95.0835	5.78574	780	68	AGCGT	95.9468
AICII	98.9362	5.53958	1069	110	AGCGG	98.9886
AIGAA	71.3352	3.2344	1916	213	AGGAA	70.9645
AIGAC	63.4861	3.4272	900	96	AGGAC	63.2086
AIGAG	70.5123	3.85718	1564	217	AGGAG	69.9746
AIGAT	62.8299	4.23054	1117	131	AGGAT	62.2619
AIGAI	69.3414	3.80926	1452	199	AGGAG	69.9746
AIGCA	82.5829	3.02754	2606	146	AGGCA	81.9265
AIGCC	79.4149	3.40874	1533	145	AGGCC	78.9824
AIGCG	80.2675	3.28396	1004	104	AGGCG	79.8493
AIGCT	77.0859	2.31999	886	81	AGGCT	77.0583
AIGCI	80.5842	3.16243	1316	136	AGGCG	79.8493
AIGGA	72.7389	3.01001	2029	192	AGGGA	71.8366
AIGGC	68.168	3.18133	2219	185	AGGGC	67.8
AIGGG	73.7649	2.92339	2052	239	AGGGG	73.4839
AIGGT	68.406	3.63214	2039	195	AGGGT	67.5538
AIGGI	73.6873	2.90019	2160	215	AGGGG	73.4839
AIGTA	72.4741	4.94666	2328	240	AGGTA	71.2986
AIGTC	66.0973	4.20414	1464	134	AGGTC	65.5949
AIGTG	67.2735	3.97991	2539	234	AGGTG	66.5697
AIGTT	62.9645	3.82664	1121	112	AGGTT	61.2913
AIGTI	66.6729	4.16742	2011	181	AGGTG	66.5697
AIGIA	72.569	3.00774	1818	159	AGGGA	71.8366
AIGIC	68.34	3.51376	1459	126	AGGGC	67.8
AIGIG	73.7423	2.83893	1828	191	AGGGG	73.4839
AIGIT	68.2961	3.29821	1048	93	AGGGT	67.5538
AIGII	73.6921	2.70512	1555	141	AGGGG	73.4839
AITAA	107.034	5.92164	1932	195	AGTAA	106.143
AITAC	102.147	5.61221	1276	98	AGTAC	103.194
AITAG	104.898	5.37563	1550	122	AGTAG	104.978
AITAT	104.873	6.57714	1895	142	AGTAT	104.413
AITAI	103.749	4.54037	1718	140	AGTAG	104.978
AITCA	112.44	5.09658	936	97	AGTCA	112.955
AITCC	111.369	5.34752	574	60	AGTCC	112.901
AITCG	111.783	5.75394	613	71	AGTCG	113.246
AITCT	110.096	5.31577	549	56	AGTCT	111.644
AITCI	110.751	4.8986	484	51	AGTCG	113.246
AITGA	103.314	5.5884	1324	99	AGTGA	103.285
AITGC	104.32	5.33331	1268	107	AGTGC	105.341
AITGG	105.587	5.0571	1989	143	AGTGG	105.736
AITGT	105.881	5.41196	1113	100	AGTGT	106.879
AITGI	104.437	5.14979	1416	120	AGTGG	105.736
AITTA	103.126	4.8053	1067	110	AGTTA	102.691
AITTC	97.132	4.21763	479	50	AGTTC	96.9694
AITTG	102.17	4.94739	1137	121	AGTTG	101.42
AITTT	93.7261	3.76613	312	48	AGTTT	93.8186
AITTI	100.779	5.12527	754	91	AGTTG	101.42
AITIA	102.908	5.20579	1106	102	AGTGA	103.285
AITIC	105.529	5.5436	787	64	AGTGC	105.341
AITIG	104.283	4.9232	1398	103	AGTGG	105.736
AITIT	105.786	5.64691	1172	80	AGTGT	106.879
AITII	104.775	5.06691	1068	72	AGTGG	105.736
AIIAA	71.1811	2.95715	1402	166	AGGAA	70.9645
AIIAC	64.7195	3.92664	263	22	AGGAC	63.2086
AIIAG	71.0326	4.10582	933	151	AGGAG	69.9746
AIIAT	65.5378	3.58017	296	47	AGGAT	62.2619
AIIAI	71.0449	2.64803	726	103	AGGAG	69.9746
AIICA	82.9111	3.92924	919	104	AGGCA	81.9265
AIICC	79.6536	3.72688	1110	102	AGGCC	78.9824
AIICG	81.7878	3.43333	1032	102	AGGCG	79.8493
AIICT	77.0473	3.80427	487	63	AGGCT	77.0583
AIICI	81.8165	3.13258	1408	140	AGGCG	79.8493
AIIGA	72.9722	3.33287	1263	135	AGGGA	71.8366
AIIGC	69.0858	3.45232	1237	110	AGGGC	67.8
AIIGG	73.7937	3.88667	1220	151	AGGGG	73.4839
AIIGT	68.7587	3.82827	903	90	AGGGT	67.5538
AIIGI	73.9986	2.92047	1350	122	AGGGG	73.4839
AIITA	74.0399	3.80309	1523	184	AGGTA	71.2986
AIITC	67.2319	4.63721	606	42	AGGTC	65.5949
AIITG	67.3931	3.96921	1600	146	AGGTG	66.5697
AIITT	64.653	3.70123	327	30	AGGTT	61.2913
AIITI	67.954	3.45762	2707	58	AGGTG	66.5697
AIIIA	73.0425	2.87933	1046	95	AGGGA	71.8366
AIIIC	68.2702	4.10459	846	65	AGGGC	67.8
AIIIG	74.3652	3.92793	856	100	AGGGG	73.4839
AIIIT	68.9472	2.69248	367	25	AGGGT	67.5538
AIIII	73.678	2.74395	1006	76	AGGGG	73.4839
CAAAA	84.2163	3.0489	2257	240	CAAAA	84.2163
CAAAC	76.4197	3.02067	2881	211	CAAAC	76.4197
CAAAG	82.7652	2.83134	2685	279	CAAAG	82.7652
CAAAT	76.4679	3.77258	1881	151	CAAAT	76.4679
CAAAI	82.749	3.30329	2251	257	CAAAG	82.7652
CAACA	87.7462	3.54677	2326	278	CAACA	87.7462
CAACC	85.3612	3.08262	2979	352	CAACC	85.3612
CAACG	86.4364	2.90556	2258	275	CAACG	86.4364
CAACT	82.7471	2.49704	2070	190	CAACT	82.7471
CAACI	86.2416	2.87767	2069	259	CAACG	86.4364
CAAGA	81.4518	2.88937	3629	299	CAAGA	81.4518
CAAGC	77.4622	2.49297	4064	359	CAAGC	77.4622
CAAGG	81.1096	2.93356	2996	313	CAAGG	81.1096
CAAGT	75.7254	3.32961	3077	256	CAAGT	75.7254
CAAGI	80.6714	3.14204	2487	277	CAAGG	81.1096
CAATA	79.3671	3.71667	4644	381	CAATA	79.3671
CAATC	75.7764	4.47036	3476	307	CAATC	75.7764
CAATG	76.9046	3.55168	3703	345	CAATG	76.9046
CAATT	69.9781	3.87695	2478	227	CAATT	69.9781
CAATI	76.0555	4.13625	4457	380	CAATG	76.9046
CAAIA	81.2244	3.38813	2488	217	CAAGA	81.4518
CAAIC	76.9305	3.18734	2117	215	CAAGC	77.4622
CAAIG	81.2573	3.35811	2080	236	CAAGG	81.1096
CAAIT	74.6289	3.50784	1537	135	CAAGT	75.7254
CAAII	81.6119	3.27514	2168	227	CAAGG	81.1096
CACAA	103.641	3.82396	2868	250	CACAA	103.641
CACAC	98.0839	2.99378	1438	175	CACAC	98.0839
CACAG	101.462	4.51969	2065	200	CACAG	101.462
CACAT	97.2435	3.94254	1490	176	CACAT	97.2435
CACAI	101.311	4.17076	2502	235	CACAG	101.462
CACCA	104.462	3.11291	3002	261	CACCA	104.462
CACCC	101.652	3.03592	2663	268	CACCC	101.652
CACCG	102.407	3.06485	2576	237	CACCG	102.407
CACCT	100.314	3.58412	2579	256	CACCT	100.314
CACCI	102.785	2.9076	2605	205	CACCG	102.407
CACGA	98.6629	4.50473	1799	202	CACGA	98.6629
CACGC	96.5161	3.77072	1666	199	CACGC	96.5161
CACGG	99.1466	4.29118	2669	245	CACGG	99.1466
CACGT	94.3968	5.34064	1874	203	CACGT	94.3968
CACGI	98.1132	4.4278	1884	226	CACGG	99.1466
CACTA	97.8709	2.93398	2801	280	CACTA	97.8709
CACTC	91.9342	3.28891	1796	222	CACTC	91.9342
CACTG	94.5724	2.9932	2548	276	CACTG	94.5724
CACTT	85.3573	2.5943	2274	209	CACTT	85.3573
CACTI	93.7697	3.59776	1847	250	CACTG	94.5724
CACIA	99.4221	4.09166	1268	121	CACGA	98.6629
CACIC	96.9845	4.31478	888	113	CACGC	96.5161
CACIG	99.4488	4.48835	1258	127	CACGG	99.1466
CACIT	93.7313	5.38208	896	95	CACGT	94.3968
CACII	98.9158	4.76831	1333	149	CACGG	99.1466
CAGAA	76.3484	3.32005	2540	261	CAGAA	76.3484
CAGAC	68.001	3.97798	2253	170	CAGAC	68.001
CAGAG	75.2422	3.24555	2323	246	CAGAG	75.2422
CAGAT	66.5515	3.64552	2159	230	CAGAT	66.5515
CAGAI	75.2646	4.35876	1908	253	CAGAG	75.2422
CAGCA	84.5688	3.33094	1663	230	CAGCA	84.5688
CAGCC	81.1983	2.57236	4672	257	CAGCC	81.1983
CAGCG	81.1782	2.42513	2349	212	CAGCG	81.1782
CAGCT	79.1618	2.39936	1932	165	CAGCT	79.1618
CAGCI	81.7757	2.57481	2225	212	CAGCG	81.1782
CAGGA	74.2611	4.0033	2824	270	CAGGA	74.2611
CAGGC	70.59	3.67764	3353	265	CAGGC	70.59
CAGGG	75.8381	3.64666	2642	270	CAGGG	75.8381
CAGGT	70.114	3.67841	3014	269	CAGGT	70.114
CAGGI	75.6687	3.58166	2743	275	CAGGG	75.8381
CAGTA	72.6652	4.33953	3559	284	CAGTA	72.6652
CAGTC	68.625	4.15448	3840	187	CAGTC	68.625
CAGTG	68.7088	4.05552	3995	264	CAGTG	68.7088
CAGTT	64.2769	4.22065	1745	161	CAGTT	64.2769
CAGTI	69.5335	4.46442	3934	278	CAGTG	68.7088
CAGIA	74.8839	3.48996	2171	168	CAGGA	74.2611
CAGIC	71.1173	3.72572	2129	158	CAGGC	70.59
CAGIG	75.6025	3.55317	2000	211	CAGGG	75.8381
CAGIT	70.4172	3.77103	1557	132	CAGGT	70.114
CAGII	76.065	3.89555	1702	193	CAGGG	75.8381
CATAA	105.357	4.15566	2792	250	CATAA	105.357
CATAC	104.245	5.26369	2281	208	CATAC	104.245
CATAG	105.057	3.99522	2662	226	CATAG	105.057
CATAT	104.967	4.97311	2417	221	CATAT	104.967
CATAI	104.299	4.58256	2598	220	CATAG	105.057
CATCA	115.039	5.17188	2031	214	CATCA	115.039
CATCC	115.632	4.5357	1967	209	CATCC	115.632
CATCG	114.769	4.97027	1727	186	CATCG	114.769
CATCT	114.121	5.30609	1212	120	CATCT	114.121
CATCI	115.363	4.95496	1618	161	CATCG	114.769
CATGA	102.934	4.30817	2873	251	CATGA	102.934
CATGC	104.954	5.08847	2385	207	CATGC	104.954
CATGG	103.933	3.99573	2847	265	CATGG	103.933
CATGT	106.274	4.6935	2040	177	CATGT	106.274
CATGI	103.951	4.40951	2389	216	CATGG	103.933
CATTA	102.364	3.77838	2926	314	CATTA	102.364
CATTC	98.1809	3.8045	2533	208	CATTC	98.1809
CATTG	99.779	3.94299	2480	259	CATTG	99.779
CATTT	94.6643	3.47167	1482	210	CATTT	94.6643
CATTI	98.8488	3.70404	2949	276	CATTG	99.779
CATIA	102.473	3.94466	2136	166	CATGA	102.934
CATIC	104.031	5.14278	1681	137	CATGC	104.954
CATIG	103.755	4.34331	1633	142	CATGG	103.933
CATIT	104.514	4.56436	1352	108	CATGT	106.274
CATII	103.814	4.11879	2197	172	CATGG	103.933
CAIAA	77.2798	3.64759	2056	217	CAGAA	76.3484
CAIAC	69.8266	4.08711	1658	139	CAGAC	68.001
CAIAG	75.9142	3.19145	2188	237	CAGAG	75.2422
CAIAT	68.9636	3.26537	1037	130	CAGAT	66.5515
CAIAI	75.4979	3.4653	2021	228	CAGAG	75.2422
CAICA	84.5869	3.48219	1174	161	CAGCA	84.5688
CAICC	81.7405	2.71171	2795	221	CAGCC	81.1983
CAICG	82.1711	2.67502	1767	181	CAGCG	81.1782
CAICT	79.0718	2.46232	1107	103	CAGCT	79.1618
CAICI	82.228	2.6541	2020	196	CAGCG	81.1782
CAIGA	74.6596	3.65278	2005	194	CAGGA	74.2611
CAIGC	71.7833	3.60817	2070	167	CAGGC	70.59
CAIGG	75.4807	3.55855	2216	226	CAGGG	75.8381
CAIGT	71.2708	3.41919	1728	155	CAGGT	70.114
CAIGI	76.2037	3.41003	2787	253	CAGGG	75.8381
CAITA	73.0234	3.89802	4367	282	CAGTA	72.6652
CAITC	69.5884	4.28338	1258	96	CAGTC	68.625
CAITG	70.0005	3.9148	4926	284	CAGTG	68.7088
CAITT	66.0618	4.85844	900	87	CAGTT	64.2769
CAITI	70.9193	3.63148	3113	276	CAGTG	68.7088
CAIIA	74.8029	3.75157	1832	149	CAGGA	74.2611
CAIIC	72.3014	3.55948	1333	115	CAGGC	70.59
CAIIG	75.7455	3.65445	1836	176	CAGGG	75.8381
CAIIT	72.0183	3.16513	1168	93	CAGGT	70.114
CAIII	76.3637	3.71892	1984	177	CAGGG	75.8381
CCAAA	89.7686	4.84263	3317	333	CCAAA	89.7686
CCAAC	81.3782	3.70276	4012	334	CCAAC	81.3782
CCAAG	87.9093	5.09196	4040	371	CCAAG	87.9093
CCAAT	80.2237	3.77252	3501	294	CCAAT	80.2237
CCAAI	88.0665	5.22006	3412	345	CCAAG	87.9093
CCACA	92.9208	2.14768	2809	260	CCACA	92.9208
CCACC	90.675	2.41797	4140	368	CCACC	90.675
CCACG	92.1858	2.42181	3812	351	CCACG	92.1858
CCACT	89.4781	2.90274	2371	306	CCACT	89.4781
CCACI	91.9899	2.31377	3640	307	CCACG	92.1858
CCAGA	83.637	4.36168	4879	391	CCAGA	83.637
CCAGC	82.1909	3.80283	2691	372	CCAGC	82.1909
CCAGG	84.1904	4.69538	4339	408	CCAGG	84.1904
CCAGT	77.9895	4.60023	3329	313	CCAGT	77.9895
CCAGI	84.0934	4.877	4221	370	CCAGG	84.1904
CCATA	84.9507	4.12509	2861	315	CCATA	84.9507
CCATC	81.4424	3.99718	3622	325	CCATC	81.4424
CCATG	82.1213	4.24839	3730	367	CCATG	82.1213
CCATT	74.9586	4.32887	3387	324	CCATT	74.9586
CCATI	81.1793	4.42916	3237	350	CCATG	82.1213
CCAIA	83.511	4.51717	3677	301	CCAGA	83.637
CCAIC	81.8792	4.59074	2025	278	CCAGC	82.1909
CCAIG	83.9791	4.64575	3807	332	CCAGG	84.1904
CCAIT	76.6418	4.45179	2143	169	CCAGT	77.9895
CCAII	83.4336	4.82448	3841	310	CCAGG	84.1904
CCCAA	101.715	3.58785	1704	238	CCCAA	101.715
CCCAC	96.1885	2.31375	3194	291	CCCAC	96.1885
CCCAG	98.5743	2.70699	3999	299	CCCAG	98.5743
CCCAT	93.9649	2.92989	3040	226	CCCAT	93.9649
CCCAI	98.534	2.8397	4313	305	CCCAG	98.5743
CCCCA	102.288	2.64037	2303	288	CCCCA	102.288
CCCCC	99.6982	2.35892	2335	328	CCCCC	99.6982
CCCCG	100.55	2.71938	2188	304	CCCCG	100.55
CCCCT	96.4337	2.41219	4366	331	CCCCT	96.4337
CCCCI	100.52	2.80891	2217	295	CCCCG	100.55
CCCGA	95.0698	3.08219	3822	307	CCCGA	95.0698
CCCGC	93.598	2.76769	3863	324	CCCGC	93.598
CCCGG	95.8281	3.24659	4562	324	CCCGG	95.8281
CCCGT	91.2716	3.61626	2696	229	CCCGT	91.2716
CCCGI	95.3126	3.39393	3612	294	CCCGG	95.8281
CCCTA	95.3077	2.83725	3578	330	CCCTA	95.3077
CCCTC	91.0789	3.49621	4115	377	CCCTC	91.0789
CCCTG	92.7148	2.67986	4638	364	CCCTG	92.7148
CCCTT	84.9237	3.66282	3285	339	CCCTT	84.9237
CCCTI	91.7232	2.9784	4197	361	CCCTG	92.7148
CCCIA	95.3491	3.37726	2307	195	CCCGA	95.0698
CCCIC	93.5949	2.9072	1944	191	CCCGC	93.598
CCCIG	95.2702	3.18832	1667	158	CCCGG	95.8281
CCCIT	92.13	3.83982	2430	183	CCCGT	91.2716
CCCII	95.3992	3.29633	1509	157	CCCGG	95.8281
CCGAA	82.475	4.09607	2585	234	CCGAA	82.475
CCGAC	73.9134	3.5208	2207	176	CCGAC	73.9134
CCGAG	81.4197	4.85737	2112	219	CCGAG	81.4197
CCGAT	72.7945	3.15143	1586	130	CCGAT	72.7945
CCGAI	81.1182	5.25895	2036	231	CCGAG	81.4197
CCGCA	89.0169	2.88423	2061	206	CCGCA	89.0169
CCGCC	85.7741	3.20107	2877	249	CCGCC	85.7741
CCGCG	85.689	3.44531	2325	206	CCGCG	85.689
CCGCT	83.4497	2.6806	2954	191	CCGCT	83.4497
CCGCI	85.5401	3.26772	2391	235	CCGCG	85.689
CCGGA	80.7929	4.00991	3413	214	CCGGA	80.7929
CCGGC	77.9899	3.99818	2267	270	CCGGC	77.9899
CCGGG	82.4093	4.72159	3125	286	CCGGG	82.4093
CCGGT	75.6344	4.42017	3188	217	CCGGT	75.6344
CCGGI	81.7196	4.95387	2741	249	CCGGG	82.4093
CCGTA	77.4872	4.92873	3448	279	CCGTA	77.4872
CCGTC	74.0133	4.6385	1973	175	CCGTC	74.0133
CCGTG	74.2558	4.3499	3153	273	CCGTG	74.2558
CCGTT	68.0579	4.43411	2690	199	CCGTT	68.0579
CCGTI	73.7906	3.94453	3432	255	CCGTG	74.2558
CCGIA	80.8145	4.2288	2940	193	CCGGA	80.7929
CCGIC	78.2933	4.75766	1534	175	CCGGC	77.9899
CCGIG	81.9922	4.87548	2654	228	CCGGG	82.4093
CCGIT	76.0899	4.976	1656	124	CCGGT	75.6344
CCGII	82.2896	5.35122	2411	218	CCGGG	82.4093
CCTAA	107.63	4.06301	2104	217	CCTAA	107.63
CCTAC	106.406	4.22053	2263	230	CCTAC	106.406
CCTAG	106.099	3.71576	2520	217	CCTAG	106.099
CCTAT	106.366	4.43447	1593	154	CCTAT	106.366
CCTAI	106.051	3.74954	2388	228	CCTAG	106.099
CCTCA	114.018	4.21147	1926	187	CCTCA	114.018
CCTCC	112.813	5.97281	2204	233	CCTCC	112.813
CCTCG	113.673	3.958	1869	186	CCTCG	113.673
CCTCT	112.973	4.29004	1922	192	CCTCT	112.973
CCTCI	113.674	3.92515	1551	159	CCTCG	113.673
CCTGA	103.814	4.03337	2835	260	CCTGA	103.814
CCTGC	104.526	4.36375	2809	270	CCTGC	104.526
CCTGG	104.737	3.95353	2531	233	CCTGG	104.737
CCTGT	104.538	4.54263	1813	169	CCTGT	104.538
CCTGI	103.708	3.4643	2365	242	CCTGG	104.737
CCTTA	103.405	3.6053	2577	296	CCTTA	103.405
CCTTC	98.9893	3.59009	2932	262	CCTTC	98.9893
CCTTG	102.001	3.50617	2193	254	CCTTG	102.001
CCTTT	95.3572	2.94079	2060	257	CCTTT	95.3572
CCTTI	101.192	3.60978	2430	291	CCTTG	102.001
CCTIA	104.345	3.83814	2000	176	CCTGA	103.814
CCTIC	105.103	4.68934	1960	205	CCTGC	104.526
CCTIG	105.184	3.87331	1865	188	CCTGG	104.737
CCTIT	103.76	4.87373	1408	132	CCTGT	104.538
CCTII	104.504	3.61987	1660	160	CCTGG	104.737
CCIAA	82.9929	4.18123	1970	154	CCGAA	82.475
CCIAC	76.8144	3.33848	807	81	CCGAC	73.9134
CCIAG	81.8558	4.26161	2318	201	CCGAG	81.4197
CCIAT	74.9464	3.3708	855	77	CCGAT	72.7945
CCIAI	81.2686	4.29134	2682	188	CCGAG	81.4197
CCICA	90.1973	3.05019	1083	133	CCGCA	89.0169
CCICC	87.1383	3.20979	1612	148	CCGCC	85.7741
CCICG	87.4197	3.54196	911	110	CCGCG	85.689
CCICT	84.0867	3.10994	936	110	CCGCT	83.4497
CCICI	87.4646	3.04825	1000	117	CCGCG	85.689
CCIGA	81.084	4.11174	3131	173	CCGGA	80.7929
CCIGC	80.3443	4.01371	1186	133	CCGGC	77.9899
CCIGG	82.1384	5.07355	1751	161	CCGGG	82.4093
CCIGT	76.4641	4.23134	1126	88	CCGGT	75.6344
CCIGI	81.8515	4.82132	2616	198	CCGGG	82.4093
CCITA	78.5965	4.03088	3137	227	CCGTA	77.4872
CCITC	75.3176	5.27661	733	59	CCGTC	74.0133
CCITG	75.4115	4.65021	1748	137	CCGTG	74.2558
CCITT	71.081	5.04914	570	51	CCGTT	68.0579
CCITI	77.3321	3.77495	1876	152	CCGTG	74.2558
CCIIA	80.9404	4.25255	2862	169	CCGGA	80.7929
CCIIC	80.5614	4.33718	1111	125	CCGGC	77.9899
CCIIG	82.2842	4.88418	2457	157	CCGGG	82.4093
CCIIT	78.1297	4.0575	969	70	CCGGT	75.6344
CCIII	81.7518	4.81038	3122	191	CCGGG	82.4093
CGAAA	78.6244	2.94167	2077	218	CGAAA	78.6244
CGAAC	71.0165	3.83147	2398	195	CGAAC	71.0165
CGAAG	76.9942	2.63961	1979	243	CGAAG	76.9942
CGAAT	68.0808	3.44577	1971	184	CGAAT	68.0808
CGAAI	76.7449	3.31783	1676	233	CGAAG	76.9942
CGACA	84.4245	3.63989	2810	285	CGACA	84.4245
CGACC	81.679	3.19034	3908	316	CGACC	81.679
CGACG	82.7853	3.33107	2489	217	CGACG	82.7853
CGACT	80.4682	2.7548	1332	151	CGACT	80.4682
CGACI	82.9438	3.35909	2374	238	CGACG	82.7853
CGAGA	77.2179	2.79713	3071	282	CGAGA	77.2179
CGAGC	72.536	3.29588	3965	334	CGAGC	72.536
CGAGG	77.7071	2.62971	2562	266	CGAGG	77.7071
CGAGT	72.0271	3.53329	2537	226	CGAGT	72.0271
CGAGI	77.3757	2.82267	2970	296	CGAGG	77.7071
CGATA	77.8615	4.80503	2751	346	CGATA	77.8615
CGATC	71.8349	5.36041	3085	306	CGATC	71.8349
CGATG	74.0582	5.30986	2594	324	CGATG	74.0582
CGATT	65.8165	3.74329	2554	241	CGATT	65.8165
CGATI	73.0794	4.64933	2302	340	CGATG	74.0582
CGAIA	76.9421	3.40736	1737	194	CGAGA	77.2179
CGAIC	71.9243	3.26421	2833	219	CGAGC	72.536
CGAIG	76.9249	3.00912	1610	179	CGAGG	77.7071
CGAIT	71.7557	3.73158	2257	183	CGAGT	72.0271
CGAII	77.9624	2.95212	1676	206	CGAGG	77.7071
CGCAA	103.142	3.73828	1648	138	CGCAA	103.142
CGCAC	97.2506	3.43147	942	105	CGCAC	97.2506
CGCAG	100.198	4.343	1780	157	CGCAG	100.198
CGCAT	96.0259	3.63187	1139	123	CGCAT	96.0259
CGCAI	100.771	4.16587	1741	155	CGCAG	100.198
CGCCA	104.079	3.31858	2288	207	CGCCA	104.079
CGCCC	101.859	2.4831	2267	212	CGCCC	101.859
CGCCG	102.924	3.29675	1943	165	CGCCG	102.924
CGCCT	100.407	3.20434	2057	170	CGCCT	100.407
CGCCI	102.953	3.27492	1728	179	CGCCG	102.924
CGCGA	98.067	4.34427	1914	152	CGCGA	98.067
CGCGC	96.2019	4.0842	1442	145	CGCGC	96.2019
CGCGG	99.0901	4.51281	1767	156	CGCGG	99.0901
CGCGT	95.2118	4.69108	1513	143	CGCGT	95.2118
CGCGI	98.8633	4.45577	1398	130	CGCGG	99.0901
CGCTA	97.5693	3.3456	2534	234	CGCTA	97.5693
CGCTC	91.3254	4.19071	1861	195	CGCTC	91.3254
CGCTG	94.4409	2.97602	1996	197	CGCTG	94.4409
CGCTT	85.2928	3.96189	1075	137	CGCTT	85.2928
CGCTI	93.5563	3.60748	2430	256	CGCTG	94.4409
CGCIA	98.112	4.67604	1155	109	CGCGA	98.067
CGCIC	96.5974	4.43297	1095	122	CGCGC	96.2019
CGCIG	98.3301	4.72743	1084	99	CGCGG	99.0901
CGCIT	95.149	4.18561	961	85	CGCGT	95.2118
CGCII	99.3628	4.99974	1011	100	CGCGG	99.0901
CGGAA	71.4644	3.39006	1703	176	CGGAA	71.4644
CGGAC	63.0116	4.17047	1192	106	CGGAC	63.0116
CGGAG	69.855	3.97177	1395	192	CGGAG	69.855
CGGAT	61.2358	3.46739	1102	113	CGGAT	61.2358
CGGAI	68.8409	4.71684	1441	203	CGGAG	69.855
CGGCA	83.7232	3.06398	1686	183	CGGCA	83.7232
CGGCC	80.9007	3.0551	1586	188	CGGCC	80.9007
CGGCG	81.587	2.97638	1587	183	CGGCG	81.587
CGGCT	78.1681	3.01071	1278	134	CGGCT	78.1681
CGGCI	81.7034	3.01797	1897	203	CGGCG	81.587
CGGGA	72.9543	3.45744	1969	186	CGGGA	72.9543
CGGGC	68.8656	4.14558	2830	225	CGGGC	68.8656
CGGGG	74.8803	3.35889	2013	232	CGGGG	74.8803
CGGGT	68.814	3.763	2498	219	CGGGT	68.814
CGGGI	74.9729	3.32078	2089	211	CGGGG	74.8803
CGGTA	71.2853	4.41712	3676	280	CGGTA	71.2853
CGGTC	67.6553	5.13636	2377	215	CGGTC	67.6553
CGGTG	67.4411	4.12784	3270	259	CGGTG	67.4411
CGGTT	63.2126	4.60252	1674	163	CGGTT	63.2126
CGGTI	67.3634	4.67585	3091	247	CGGTG	67.4411
CGGIA	73.7539	3.93022	1107	111	CGGGA	72.9543
CGGIC	68.8543	3.86371	1464	128	CGGGC	68.8656
CGGIG	74.0858	3.11738	1616	177	CGGGG	74.8803
CGGIT	69.0111	3.63417	1178	115	CGGGT	68.814
CGGII	74.2704	3.37915	1622	149	CGGGG	74.8803
CGTAA	104.444	4.71281	2320	211	CGTAA	104.444
CGTAC	102.3	4.54064	2187	156	CGTAC	102.3
CGTAG	103.175	4.04424	2360	157	CGTAG	103.175
CGTAT	103.028	5.39013	1288	115	CGTAT	103.028
CGTAI	103.366	4.23102	2341	188	CGTAG	103.175
CGTCA	113.852	5.43085	1516	161	CGTCA	113.852
CGTCC	113.733	5.5886	1899	191	CGTCC	113.733
CGTCG	113.695	4.63366	1389	138	CGTCG	113.695
CGTCT	112.792	5.50767	944	86	CGTCT	112.792
CGTCI	114.491	5.11275	1453	133	CGTCG	113.695
CGTGA	102.156	4.29362	1937	167	CGTGA	102.156
CGTGC	104.11	5.88038	1631	158	CGTGC	104.11
CGTGG	103.307	4.17055	2103	167	CGTGG	103.307
CGTGT	106.11	4.10084	2083	101	CGTGT	106.11
CGTGI	103.571	4.5864	1810	169	CGTGG	103.307
CGTTA	101.659	4.24983	1918	213	CGTTA	101.659
CGTTC	96.5517	3.76666	1726	158	CGTTC	96.5517
CGTTG	98.621	4.70672	2162	232	CGTTG	98.621
CGTTT	92.559	3.2787	1144	155	CGTTT	92.559
CGTTI	97.4754	4.10132	2938	265	CGTTG	98.621
CGTIA	101.787	4.16728	1465	120	CGTGA	102.156
CGTIC	103.846	5.41502	1744	132	CGTGC	104.11
CGTIG	103.145	4.604	1376	115	CGTGG	103.307
CGTIT	103.817	5.00792	926	90	CGTGT	106.11
CGTII	102.972	4.3748	1654	145	CGTGG	103.307
CGIAA	71.3815	3.86943	1445	150	CGGAA	71.4644
CGIAC	65.906	4.3066	573	62	CGGAC	63.0116
CGIAG	71.7797	3.13672	1495	166	CGGAG	69.855
CGIAT	63.1315	4.43747	420	51	CGGAT	61.2358
CGIAI	71.4755	3.26666	1335	173	CGGAG	69.855
CGICA	84.5022	2.87037	1030	106	CGGCA	83.7232
CGICC	81.8484	2.68786	1856	196	CGGCC	80.9007
CGICG	82.462	2.86645	1240	141	CGGCG	81.587
CGICT	78.4807	3.27962	669	91	CGGCT	78.1681
CGICI	82.5351	2.58728	1316	147	CGGCG	81.587
CGIGA	73.9148	4.45893	1345	127	CGGGA	72.9543
CGIGC	70.4415	3.6549	1246	122	CGGGC	68.8656
CGIGG	74.3584	3.34871	1880	202	CGGGG	74.8803
CGIGT	69.7498	3.66613	1765	138	CGGGT	68.814
CGIGI	74.4783	2.98169	2082	189	CGGGG	74.8803
CGITA	71.2587	4.27321	4558	277	CGGTA	71.2853
CGITC	69.8869	4.21744	1006	88	CGGTC	67.6553
CGITG	69.2773	4.15698	3632	237	CGGTG	67.4411
CGITT	66.5837	3.69367	757	74	CGGTT	63.2126
CGITI	70.2237	3.21165	2882	235	CGGTG	67.4411
CGIIA	73.8779	3.21761	1213	101	CGGGA	72.9543
CGIIC	70.4333	3.28313	1261	116	CGGGC	68.8656
CGIIG	74.6352	2.96603	1747	157	CGGGG	74.8803
CGIIT	69.9876	3.25057	1262	108	CGGGT	68.814
CGIII	74.8767	3.11527	2072	183	CGGGG	74.8803
CTAAA	91.0388	4.87756	3181	308	CTAAA	91.0388
CTAAC	83.1518	3.9007	4068	353	CTAAC	83.1518
CTAAG	89.337	4.63669	3696	357	CTAAG	89.337
CTAAT	82.2576	4.10703	3790	279	CTAAT	82.2576
CTAAI	89.3597	4.85073	3242	324	CTAAG	89.337
CTACA	93.6756	2.55706	2753	260	CTACA	93.6756
CTACC	91.023	2.95745	4030	380	CTACC	91.023
CTACG	92.2154	2.5351	2938	294	CTACG	92.2154
CTACT	90.5167	3.19124	2619	287	CTACT	90.5167
CTACI	92.4554	2.47371	3235	263	CTACG	92.2154
CTAGA	86.1359	4.3937	3888	353	CTAGA	86.1359
CTAGC	85.049	3.41459	3547	430	CTAGC	85.049
CTAGG	87.5348	4.21766	4381	376	CTAGG	87.5348
CTAGT	82.0762	4.35432	3720	315	CTAGT	82.0762
CTAGI	86.7857	4.4803	3491	358	CTAGG	87.5348
CTATA	87.3767	3.81307	3250	321	CTATA	87.3767
CTATC	84.6418	4.50006	4104	401	CTATC	84.6418
CTATG	84.7275	3.83931	3710	367	CTATG	84.7275
CTATT	79.7392	5.06376	4731	426	CTATT	79.7392
CTATI	84.5017	4.42467	3824	387	CTATG	84.7275
CTAIA	85.6863	3.98944	3048	275	CTAGA	86.1359
CTAIC	85.0122	4.13262	2619	324	CTAGC	85.049
CTAIG	86.8893	4.31517	3291	285	CTAGG	87.5348
CTAIT	81.8778	4.83829	2712	201	CTAGT	82.0762
CTAII	86.6345	4.62986	2873	249	CTAGG	87.5348
CTCAA	101.358	3.93546	3533	305	CTCAA	101.358
CTCAC	97.2067	3.66904	3482	291	CTCAC	97.2067
CTCAG	99.447	4.18872	3999	319	CTCAG	99.447
CTCAT	95.0139	4.9526	2453	189	CTCAT	95.0139
CTCAI	99.1584	4.36033	4433	358	CTCAG	99.447
CTCCA	100.685	3.06165	3691	300	CTCCA	100.685
CTCCC	98.7193	3.09478	2798	326	CTCCC	98.7193
CTCCG	99.4572	3.24743	4768	343	CTCCG	99.4572
CTCCT	97.0367	4.20234	4819	361	CTCCT	97.0367
CTCCI	99.5215	3.32487	3373	307	CTCCG	99.4572
CTCGA	97.2857	4.50042	3941	280	CTCGA	97.2857
CTCGC	95.6091	4.63351	3886	323	CTCGC	95.6091
CTCGG	98.1962	4.37464	4075	291	CTCGG	98.1962
CTCGT	92.5083	8.7242	4243	177	CTCGT	92.5083
CTCGI	97.0126	4.82863	2674	222	CTCGG	98.1962
CTCTA	96.2039	3.40758	4250	375	CTCTA	96.2039
CTCTC	92.1844	4.33461	4103	346	CTCTC	92.1844
CTCTG	93.2529	3.61964	3892	353	CTCTG	93.2529
CTCTT	86.4671	3.88481	3652	346	CTCTT	86.4671
CTCTI	92.6537	3.78836	3894	344	CTCTG	93.2529
CTCIA	97.8717	4.58094	2773	224	CTCGA	97.2857
CTCIC	94.8015	4.58395	2189	194	CTCGC	95.6091
CTCIG	97.8328	4.8836	1796	172	CTCGG	98.1962
CTCIT	93.2701	8.2521	3282	147	CTCGT	92.5083
CTCII	96.76	4.7389	2229	194	CTCGG	98.1962
CTGAA	82.7004	4.52191	3469	271	CTGAA	82.7004
CTGAC	75.2236	4.25439	2343	227	CTGAC	75.2236
CTGAG	82.197	5.06206	3256	280	CTGAG	82.197
CTGAT	75.6264	4.81289	2318	219	CTGAT	75.6264
CTGAI	81.2019	4.67896	3182	288	CTGAG	82.197
CTGCA	89.6444	2.91592	2020	184	CTGCA	89.6444
CTGCC	87.3301	2.91024	2857	258	CTGCC	87.3301
CTGCG	87.8687	3.26518	2272	219	CTGCG	87.8687
CTGCT	87.0488	4.23457	1785	198	CTGCT	87.0488
CTGCI	87.9475	2.84378	2682	229	CTGCG	87.8687
CTGGA	82.8374	4.79292	3914	288	CTGGA	82.8374
CTGGC	83.0396	4.68338	2888	337	CTGGC	83.0396
CTGGG	84.2594	5.30255	3368	312	CTGGG	84.2594
CTGGT	80.0328	4.89989	3244	253	CTGGT	80.0328
CTGGI	83.5667	4.95524	3389	299	CTGGG	84.2594
CTGTA	82.5919	4.22326	3864	321	CTGTA	82.5919
CTGTC	80.8288	5.28917	3918	316	CTGTC	80.8288
CTGTG	80.2228	4.4275	4414	350	CTGTG	80.2228
CTGTT	75.5634	6.08458	2631	231	CTGTT	75.5634
CTGTI	80.1025	4.7995	4525	350	CTGTG	80.2228
CTGIA	82.776	4.50155	3976	244	CTGGA	82.8374
CTGIC	82.2084	4.26836	1980	243	CTGGC	83.0396
CTGIG	83.6217	4.94227	2974	258	CTGGG	84.2594
CTGIT	79.9891	4.85135	2487	168	CTGGT	80.0328
CTGII	83.0283	5.30864	2999	256	CTGGG	84.2594
CTTAA	102.32	4.2772	2788	297	CTTAA	102.32
CTTAC	101.985	3.26999	6209	468	CTTAC	101.985
CTTAG	100.923	3.35749	3864	316	CTTAG	100.923
CTTAT	100.65	4.87533	2290	256	CTTAT	100.65
CTTAI	100.59	3.40872	3110	281	CTTAG	100.923
CTTCA	106.87	4.08952	2707	277	CTTCA	106.87
CTTCC	106.607	4.23877	2908	319	CTTCC	106.607
CTTCG	106.792	4.1024	2704	300	CTTCG	106.792
CTTCT	107.142	4.42709	2783	268	CTTCT	107.142
CTTCI	107.108	3.88009	2425	253	CTTCG	106.792
CTTGA	98.5742	3.20944	4141	333	CTTGA	98.5742
CTTGC	100.096	3.93853	2564	289	CTTGC	100.096
CTTGG	99.0825	3.39889	3314	294	CTTGG	99.0825
CTTGT	100.627	4.78003	1636	183	CTTGT	100.627
CTTGI	98.338	3.21656	3803	297	CTTGG	99.0825
CTTTA	97.7954	2.69358	3079	383	CTTTA	97.7954
CTTTC	94.5747	2.95533	3084	369	CTTTC	94.5747
CTTTG	95.8779	2.58909	2556	328	CTTTG	95.8779
CTTTT	91.3777	2.49871	2060	311	CTTTT	91.3777
CTTTI	95.4294	2.8264	3172	390	CTTTG	95.8779
CTTIA	98.5345	3.39634	2870	242	CTTGA	98.5742
CTTIC	100.654	3.67637	2293	240	CTTGC	100.096
CTTIG	98.9576	3.66199	2685	243	CTTGG	99.0825
CTTIT	100.56	4.42587	1226	147	CTTGT	100.627
CTTII	98.3557	3.38921	2832	250	CTTGG	99.0825
CTIAA	83.6961	4.84668	2786	191	CTGAA	82.7004
CTIAC	77.3704	4.49793	1363	152	CTGAC	75.2236
CTIAG	83.1463	4.44601	2964	248	CTGAG	82.197
CTIAT	77.427	3.99547	1493	139	CTGAT	75.6264
CTIAI	82.9716	4.45878	2728	214	CTGAG	82.197
CTICA	90.8882	2.69409	1294	147	CTGCA	89.6444
CTICC	88.1709	3.33303	1843	185	CTGCC	87.3301
CTICG	89.0953	3.0489	1744	172	CTGCG	87.8687
CTICT	87.6494	3.97745	1000	136	CTGCT	87.0488
CTICI	89.0221	3.07774	1570	168	CTGCG	87.8687
CTIGA	83.8202	4.92159	3736	237	CTGGA	82.8374
CTIGC	83.3234	4.2146	1961	200	CTGGC	83.0396
CTIGG	85.2205	5.15482	3068	259	CTGGG	84.2594
CTIGT	81.0424	4.54062	1992	175	CTGGT	80.0328
CTIGI	84.4055	4.6338	2591	239	CTGGG	84.2594
CTITA	82.1695	4.00615	3775	296	CTGTA	82.5919
CTITC	82.2364	4.49495	3139	226	CTGTC	80.8288
CTITG	81.3452	4.438	3387	278	CTGTG	80.2228
CTITT	76.5308	5.23056	2054	137	CTGTT	75.5634
CTITI	81.5275	4.00808	4580	286	CTGTG	80.2228
CTIIA	83.6531	5.03283	3992	233	CTGGA	82.8374
CTIIC	83.4996	3.83326	1722	177	CTGGC	83.0396
CTIIG	84.6532	5.66646	3343	222	CTGGG	84.2594
CTIIT	80.4452	4.88582	1894	136	CTGGT	80.0328
CTIII	83.8385	5.06138	3344	223	CTGGG	84.2594
CIAAA	78.9798	3.57205	1441	168	CGAAA	78.6244
CIAAC	71.3048	4.70808	1434	109	CGAAC	71.0165
CIAAG	77.2164	2.992	1531	177	CGAAG	76.9942
CIAAT	69.0616	4.01941	831	100	CGAAT	68.0808
CIAAI	76.8663	3.35788	1252	159	CGAAG	76.9942
CIACA	85.0981	3.82325	1478	156	CGACA	84.4245
CIACC	83.278	3.39312	2125	170	CGACC	81.679
CIACG	84.48	3.39605	1493	139	CGACG	82.7853
CIACT	80.2738	3.02691	990	96	CGACT	80.4682
CIACI	83.7849	3.56832	1710	165	CGACG	82.7853
CIAGA	77.8354	2.94643	1597	173	CGAGA	77.2179
CIAGC	74.0726	3.30009	1774	153	CGAGC	72.536
CIAGG	77.883	2.93041	1512	170	CGAGG	77.7071
CIAGT	72.9143	3.02346	1546	133	CGAGT	72.0271
CIAGI	77.9711	2.76932	1717	180	CGAGG	77.7071
CIATA	79.1867	4.17877	2347	227	CGATA	77.8615
CIATC	73.2165	4.94588	1299	130	CGATC	71.8349
CIATG	74.8159	4.66902	1811	189	CGATG	74.0582
CIATT	68.0935	4.28037	1035	100	CGATT	65.8165
CIATI	75.145	4.02696	1787	196	CGATG	74.0582
CIAIA	77.2778	2.92251	1220	121	CGAGA	77.2179
CIAIC	73.6785	4.4221	1051	98	CGAGC	72.536
CIAIG	77.4439	2.91363	1593	158	CGAGG	77.7071
CIAIT	72.6728	3.05488	1270	85	CGAGT	72.0271
CIAII	77.5651	2.73713	1644	150	CGAGG	77.7071
CICAA	102.788	4.18768	1490	118	CGCAA	103.142
CICAC	96.2217	3.6042	651	83	CGCAC	97.2506
CICAG	100.877	4.01772	1187	119	CGCAG	100.198
CICAT	95.6565	3.79722	844	94	CGCAT	96.0259
CICAI	100.622	3.89125	1619	122	CGCAG	100.198
CICCA	103.801	3.40945	1384	120	CGCCA	104.079
CICCC	101.369	3.29872	1262	140	CGCCC	101.859
CICCG	101.986	3.56726	1120	109	CGCCG	102.924
CICCT	100.088	3.54454	1531	111	CGCCT	100.407
CICCI	102.566	3.14273	996	96	CGCCG	102.924
CICGA	98.6734	4.46785	1032	98	CGCGA	98.067
CICGC	95.6692	4.59308	1132	113	CGCGC	96.2019
CICGG	100.092	4.66475	1164	101	CGCGG	99.0901
CICGT	94.2758	4.44303	790	77	CGCGT	95.2118
CICGI	99.8974	4.82239	1396	115	CGCGG	99.0901
CICTA	98.1524	3.91452	1519	157	CGCTA	97.5693
CICTC	90.8801	3.60189	1041	112	CGCTC	91.3254
CICTG	94.3305	3.46431	872	96	CGCTG	94.4409
CICTT	85.8374	3.70977	650	90	CGCTT	85.2928
CICTI	93.8208	3.89078	1140	134	CGCTG	94.4409
CICIA	99.1433	4.06894	1208	109	CGCGA	98.067
CICIC	96.2926	4.24079	1048	100	CGCGC	96.2019
CICIG	99.0964	4.60022	1035	100	CGCGG	99.0901
CICIT	94.9829	5.10378	763	61	CGCGT	95.2118
CICII	99.927	4.66707	836	84	CGCGG	99.0901
CIGAA	71.7736	2.93032	1136	100	CGGAA	71.4644
CIGAC	64.1057	4.08837	579	57	CGGAC	63.0116
CIGAG	71.7545	3.62083	889	103	CGGAG	69.855
CIGAT	62.3519	2.69684	1080	61	CGGAT	61.2358
CIGAI	70.0192	3.77799	842	110	CGGAG	69.855
CIGCA	83.6319	3.13148	682	85	CGGCA	83.7232
CIGCC	81.8382	3.97819	853	103	CGGCC	80.9007
CIGCG	82.1797	2.77334	1240	127	CGGCG	81.587
CIGCT	78.5733	2.80263	604	74	CGGCT	78.1681
CIGCI	82.3727	3.38986	1077	121	CGGCG	81.587
CIGGA	74.3624	3.26382	1535	116	CGGGA	72.9543
CIGGC	69.0631	3.46025	1181	86	CGGGC	68.8656
CIGGG	75.3827	2.90564	1086	122	CGGGG	74.8803
CIGGT	68.772	3.72929	1244	107	CGGGT	68.814
CIGGI	75.7	3.44997	1557	124	CGGGG	74.8803
CIGTA	73.0358	4.42018	2045	175	CGGTA	71.2853
CIGTC	68.0503	4.60145	1150	79	CGGTC	67.6553
CIGTG	68.6069	3.94575	1986	144	CGGTG	67.4411
CIGTT	65.5672	4.27822	557	63	CGGTT	63.2126
CIGTI	68.8685	4.41142	1570	111	CGGTG	67.4411
CIGIA	74.4341	3.0491	1018	91	CGGGA	72.9543
CIGIC	69.1711	3.07512	996	67	CGGGC	68.8656
CIGIG	75.4312	3.19115	1330	132	CGGGG	74.8803
CIGIT	69.7872	4.52133	736	52	CGGGT	68.814
CIGII	75.7932	3.08934	1255	124	CGGGG	74.8803
CITAA	104.457	4.64396	1275	123	CGTAA	104.444
CITAC	101.991	4.61249	1436	117	CGTAC	102.3
CITAG	103.294	4.13565	1540	130	CGTAG	103.175
CITAT	102.855	5.31372	1048	82	CGTAT	103.028
CITAI	103.595	3.89938	1809	140	CGTAG	103.175
CITCA	111.362	4.56165	677	74	CGTCA	113.852
CITCC	111.475	6.30049	701	52	CGTCC	113.733
CITCG	110.392	4.64904	435	46	CGTCG	113.695
CITCT	110.255	6.00502	308	35	CGTCT	112.792
CITCI	110.235	5.2845	334	43	CGTCG	113.695
CITGA	102.454	4.26934	1377	103	CGTGA	102.156
CITGC	102.481	5.19555	1039	94	CGTGC	104.11
CITGG	103.379	4.01315	1107	98	CGTGG	103.307
CITGT	104.779	4.93053	1017	83	CGTGT	106.11
CITGI	103.445	4.1322	1339	128	CGTGG	103.307
CITTA	102.774	4.11193	971	102	CGTTA	101.659
CITTC	96.2684	3.42773	629	59	CGTTC	96.5517
CITTG	99.7701	4.89629	844	114	CGTTG	98.621
CITTT	92.5484	3.55861	465	51	CGTTT	92.559
CITTI	98.062	4.13539	1038	105	CGTTG	98.621
CITIA	102.38	4.52568	1385	105	CGTGA	102.156
CITIC	102.89	4.81818	972	81	CGTGC	104.11
CITIG	103.938	4.03863	974	85	CGTGG	103.307
CITIT	106.154	5.61461	565	52	CGTGT	106.11
CITII	103.53	4.12043	1279	118	CGTGG	103.307
CIIAA	71.827	3.10547	746	75	CGGAA	71.4644
CIIAC	64.2059	4.18688	320	34	CGGAC	63.0116
CIIAG	71.8161	4.01755	819	104	CGGAG	69.855
CIIAT	64.8714	3.21552	117	23	CGGAT	61.2358
CIIAI	71.2903	3.20057	830	97	CGGAG	69.855
CIICA	84.0841	3.733	528	70	CGGCA	83.7232
CIICC	82.3184	3.23766	989	108	CGGCC	80.9007
CIICG	83.0322	3.25987	1021	109	CGGCG	81.587
CIICT	78.5057	3.12855	683	74	CGGCT	78.1681
CIICI	82.7364	2.78011	1364	129	CGGCG	81.587
CIIGA	74.5501	3.08701	1300	99	CGGGA	72.9543
CIIGC	69.0394	3.46753	799	57	CGGGC	68.8656
CIIGG	75.6848	2.86126	1050	113	CGGGG	74.8803
CIIGT	69.2584	2.7849	1701	61	CGGGT	68.814
CIIGI	75.5615	3.10926	1421	108	CGGGG	74.8803
CIITA	73.825	3.71191	2009	154	CGGTA	71.2853
CIITC	67.7428	4.21961	733	41	CGGTC	67.6553
CIITG	69.0252	4.51678	1398	118	CGGTG	67.4411
CIITT	66.3239	4.17653	341	30	CGGTT	63.2126
CIITI	69.2512	3.57179	2744	59	CGGTG	67.4411
CIIIA	74.1137	2.78559	1191	87	CGGGA	72.9543
CIIIC	69.2424	3.64927	814	49	CGGGC	68.8656
CIIIG	76.0045	2.74901	1116	113	CGGGG	74.8803
CIIIT	68.6591	3.74918	326	30	CGGGT	68.814
CIIII	75.8914	2.75357	1358	110	CGGGG	74.8803
GAAAA	82.434	3.08265	2198	259	GAAAA	82.434
GAAAC	73.8815	3.22431	3114	234	GAAAC	73.8815
GAAAG	81.0148	3.04212	3243	308	GAAAG	81.0148
GAAAT	74.0622	2.71407	2194	207	GAAAT	74.0622
GAAAI	80.0198	2.90211	2044	274	GAAAG	81.0148
GAACA	85.6957	3.82983	2545	234	GAACA	85.6957
GAACC	82.9214	3.23384	3122	295	GAACC	82.9214
GAACG	84.4473	3.05614	2155	208	GAACG	84.4473
GAACT	81.7406	3.59289	1403	151	GAACT	81.7406
GAACI	84.2144	3.25699	2118	199	GAACG	84.4473
GAAGA	79.886	3.20872	3203	308	GAAGA	79.886
GAAGC	76.3927	2.69166	3391	296	GAAGC	76.3927
GAAGG	79.8268	2.94152	3254	322	GAAGG	79.8268
GAAGT	74.0072	2.69324	2914	240	GAAGT	74.0072
GAAGI	79.1135	3.13035	2503	290	GAAGG	79.8268
GAATA	78.9775	4.0542	4281	369	GAATA	78.9775
GAATC	74.7919	4.90529	2400	302	GAATC	74.7919
GAATG	75.757	4.23214	2933	289	GAATG	75.757
GAATT	67.8032	4.36721	2936	296	GAATT	67.8032
GAATI	75.3174	3.98345	3048	348	GAATG	75.757
GAAIA	79.5763	3.41981	2031	204	GAAGA	79.886
GAAIC	75.6554	3.13959	1742	190	GAAGC	76.3927
GAAIG	78.896	3.07716	1947	244	GAAGG	79.8268
GAAIT	73.4825	2.40768	2492	158	GAAGT	74.0072
GAAII	80.0784	3.68667	1763	212	GAAGG	79.8268
GACAA	103.149	4.18247	2250	203	GACAA	103.149
GACAC	97.9355	3.37403	2021	210	GACAC	97.9355
GACAG	100.683	4.23975	3197	236	GACAG	100.683
GACAT	97.0485	3.6805	2131	192	GACAT	97.0485
GACAI	100.409	4.33905	3387	272	GACAG	100.683
GACCA	104.996	3.58596	3002	233	GACCA	104.996
GACCC	101.865	3.20359	2562	267	GACCC	101.865
GACCG	102.409	3.31602	2853	224	GACCG	102.409
GACCT	99.6859	3.78997	2556	206	GACCT	99.6859
GACCI	102.463	3.40833	2133	194	GACCG	102.409
GACGA	99.0516	4.19727	3149	222	GACGA	99.0516
GACGC	97.542	3.9695	2628	234	GACGC	97.542
GACGG	98.8279	3.90988	3046	243	GACGG	98.8279
GACGT	95.8353	4.40228	2426	211	GACGT	95.8353
GACGI	98.4732	4.0792	2583	226	GACGG	98.8279
GACTA	98.0613	3.40994	2582	213	GACTA	98.0613
GACTC	91.6857	3.9028	2215	221	GACTC	91.6857
GACTG	94.5112	3.03001	2678	240	GACTG	94.5112
GACTT	85.7388	2.52515	1689	176	GACTT	85.7388
GACTI	93.5344	3.36425	2580	257	GACTG	94.5112
GACIA	98.5108	4.77825	1676	128	GACGA	99.0516
GACIC	97.3454	4.52086	1357	114	GACGC	97.542
GACIG	98.5955	4.71103	1226	111	GACGG	98.8279
GACIT	96.0612	4.91252	1009	81	GACGT	95.8353
GACII	98.0502	4.77995	1394	140	GACGG	98.8279
GAGAA	75.0234	2.87221	3209	318	GAGAA	75.0234
GAGAC	66.7322	3.97862	3939	333	GAGAC	66.7322
GAGAG	74.0264	2.97229	2651	315	GAGAG	74.0264
GAGAT	65.6118	2.83535	3152	298	GAGAT	65.6118
GAGAI	73.6965	2.97729	2773	321	GAGAG	74.0264
GAGCA	82.8086	3.22853	2679	233	GAGCA	82.8086
GAGCC	80.2626	2.89468	2711	238	GAGCC	80.2626
GAGCG	80.5881	2.98939	2144	193	GAGCG	80.5881
GAGCT	78.624	2.48303	1815	186	GAGCT	78.624
GAGCI	80.2888	2.88758	2220	212	GAGCG	80.5881
GAGGA	73.3426	3.01131	2538	266	GAGGA	73.3426
GAGGC	69.9699	3.18302	5051	392	GAGGC	69.9699
GAGGG	74.7254	2.89851	2748	303	GAGGG	74.7254
GAGGT	69.4138	2.93331	3391	275	GAGGT	69.4138
GAGGI	74.4224	2.51034	2582	279	GAGGG	74.7254
GAGTA	72.1795	5.08655	2642	304	GAGTA	72.1795
GAGTC	67.4538	4.75707	2738	245	GAGTC	67.4538
GAGTG	67.6497	3.8057	4488	325	GAGTG	67.6497
GAGTT	63.0508	3.7243	2147	201	GAGTT	63.0508
GAGTI	67.952	4.05395	3741	304	GAGTG	67.6497
GAGIA	73.3122	2.83498	2891	228	GAGGA	73.3426
GAGIC	70.0985	3.14897	3631	260	GAGGC	69.9699
GAGIG	74.2711	2.39624	3019	275	GAGGG	74.7254
GAGIT	69.4603	3.0361	2652	190	GAGGT	69.4138
GAGII	74.1722	2.55019	2108	202	GAGGG	74.7254
GATAA	108.293	5.11721	3166	295	GATAA	108.293
GATAC	106.621	4.99548	2282	221	GATAC	106.621
GATAG	107.33	5.19536	2809	232	GATAG	107.33
GATAT	107.416	5.8756	2594	209	GATAT	107.416
GATAI	106.318	5.11989	3219	255	GATAG	107.33
GATCA	115.914	4.8706	2616	206	GATCA	115.914
GATCC	115.763	4.71491	2344	221	GATCC	115.763
GATCG	115.151	5.09672	1924	195	GATCG	115.151
GATCT	115.238	5.72222	1824	159	GATCT	115.238
GATCI	116.167	5.12138	1921	181	GATCG	115.151
GATGA	105.469	5.09466	2942	252	GATGA	105.469
GATGC	107.743	5.75951	2436	229	GATGC	107.743
GATGG	107.555	5.23623	3039	252	GATGG	107.555
GATGT	108.452	5.99104	2509	218	GATGT	108.452
GATGI	106.48	4.81564	2901	242	GATGG	107.555
GATTA	104.523	4.084	2103	212	GATTA	104.523
GATTC	99.9119	3.91683	2094	155	GATTC	99.9119
GATTG	102.287	4.66007	2404	241	GATTG	102.287
GATTT	96.2911	3.51305	1735	200	GATTT	96.2911
GATTI	101.646	4.408	2485	272	GATTG	102.287
GATIA	104.214	4.98607	2292	172	GATGA	105.469
GATIC	107.426	5.96335	1362	132	GATGC	107.743
GATIG	106.324	5.35026	1837	166	GATGG	107.555
GATIT	107.813	5.61036	1193	106	GATGT	108.452
GATII	105.243	4.78909	1819	163	GATGG	107.555
GAIAA	74.1646	2.5448	2308	242	GAGAA	75.0234
GAIAC	68.2096	3.20189	2164	190	GAGAC	66.7322
GAIAG	73.7096	2.59618	2334	273	GAGAG	74.0264
GAIAT	66.5476	2.8033	1561	177	GAGAT	65.6118
GAIAI	73.1775	2.61491	2040	260	GAGAG	74.0264
GAICA	84.2366	3.97935	1532	168	GAGCA	82.8086
GAICC	80.7683	2.88583	2458	216	GAGCC	80.2626
GAICG	81.848	2.61794	1665	128	GAGCG	80.5881
GAICT	79.9267	2.61969	823	105	GAGCT	78.624
GAICI	82.2309	2.87952	1910	185	GAGCG	80.5881
GAIGA	73.7583	2.74877	2297	210	GAGGA	73.3426
GAIGC	70.3661	2.86321	3825	256	GAGGC	69.9699
GAIGG	74.2688	3.20218	2300	264	GAGGG	74.7254
GAIGT	69.8236	3.42491	3102	230	GAGGT	69.4138
GAIGI	74.3907	2.64289	2112	216	GAGGG	74.7254
GAITA	73.3098	4.56907	2495	305	GAGTA	72.1795
GAITC	68.0345	4.01696	2140	180	GAGTC	67.4538
GAITG	68.1545	3.7099	4468	314	GAGTG	67.6497
GAITT	64.9169	3.19013	1967	142	GAGTT	63.0508
GAITI	69.1065	3.53	3886	284	GAGTG	67.6497
GAIIA	73.5123	3.35461	2146	170	GAGGA	73.3426
GAIIC	70.0428	2.86625	3034	188	GAGGC	69.9699
GAIIG	74.1716	2.87307	1468	174	GAGGG	74.7254
GAIIT	69.1967	2.75026	2418	122	GAGGT	69.4138
GAIII	74.6006	3.0124	949	122	GAGGG	74.7254
GCAAA	88.8847	5.61411	2072	197	GCAAA	88.8847
GCAAC	80.6853	3.02933	2450	223	GCAAC	80.6853
GCAAG	87.1577	5.57307	1902	204	GCAAG	87.1577
GCAAT	79.3655	3.67922	2295	180	GCAAT	79.3655
GCAAI	86.8308	5.96055	2212	234	GCAAG	87.1577
GCACA	91.6858	2.22218	1387	142	GCACA	91.6858
GCACC	89.27	2.54101	1616	155	GCACC	89.27
GCACG	90.3369	2.81401	1217	134	GCACG	90.3369
GCACT	87.8569	3.43012	944	137	GCACT	87.8569
GCACI	90.4671	2.48456	1493	148	GCACG	90.3369
GCAGA	82.4818	4.16153	3083	270	GCAGA	82.4818
GCAGC	81.3381	3.82144	1293	215	GCAGC	81.3381
GCAGG	82.4831	4.5459	2970	268	GCAGG	82.4831
GCAGT	77.283	4.30508	2434	213	GCAGT	77.283
GCAGI	82.1987	5.39007	2646	257	GCAGG	82.4831
GCATA	83.5219	4.00055	1954	234	GCATA	83.5219
GCATC	80.3897	3.99068	2215	192	GCATC	80.3897
GCATG	80.5404	4.22624	2026	204	GCATG	80.5404
GCATT	74.4403	4.28699	2102	195	GCATT	74.4403
GCATI	79.7419	4.03693	2276	232	GCATG	80.5404
GCAIA	82.5223	3.68917	2413	181	GCAGA	82.4818
GCAIC	81.2481	3.81822	1267	174	GCAGC	81.3381
GCAIG	82.5887	4.29134	2247	210	GCAGG	82.4831
GCAIT	76.903	4.38796	1519	133	GCAGT	77.283
GCAII	82.1127	4.74317	3124	242	GCAGG	82.4831
GCCAA	100.8	3.08533	2707	243	GCCAA	100.8
GCCAC	94.9458	2.59941	1803	206	GCCAC	94.9458
GCCAG	97.9927	3.45091	2642	249	GCCAG	97.9927
GCCAT	93.065	3.46376	1974	173	GCCAT	93.065
GCCAI	97.8135	3.24107	2475	220	GCCAG	97.9927
GCCCA	100.442	2.50103	2107	235	GCCCA	100.442
GCCCC	97.5648	2.28281	2309	257	GCCCC	97.5648
GCCCG	99.1111	2.44489	2567	227	GCCCG	99.1111
GCCCT	95.4685	3.00193	2403	206	GCCCT	95.4685
GCCCI	98.979	2.36616	2479	232	GCCCG	99.1111
GCCGA	94.0248	3.57104	2743	255	GCCGA	94.0248
GCCGC	92.721	3.18132	1773	174	GCCGC	92.721
GCCGG	94.6375	3.82335	2672	238	GCCGG	94.6375
GCCGT	90.2663	3.82404	2187	197	GCCGT	90.2663
GCCGI	93.6534	3.7074	2070	215	GCCGG	94.6375
GCCTA	94.3759	3.09408	2390	264	GCCTA	94.3759
GCCTC	90.3095	3.54401	2556	249	GCCTC	90.3095
GCCTG	91.4446	2.84144	2398	244	GCCTG	91.4446
GCCTT	84.3668	3.56822	1759	185	GCCTT	84.3668
GCCTI	90.6353	3.03674	2624	283	GCCTG	91.4446
GCCIA	94.3144	3.52335	1875	147	GCCGA	94.0248
GCCIC	93.4052	3.04448	1248	121	GCCGC	92.721
GCCIG	93.6989	3.92466	1172	114	GCCGG	94.6375
GCCIT	89.7231	4.09921	1071	90	GCCGT	90.2663
GCCII	93.8084	3.97553	1220	127	GCCGG	94.6375
GCGAA	82.2132	4.00866	2568	166	GCGAA	82.2132
GCGAC	74.2249	3.45996	1741	143	GCGAC	74.2249
GCGAG	81.3062	4.44153	1532	140	GCGAG	81.3062
GCGAT	73.5611	3.59931	1216	113	GCGAT	73.5611
GCGAI	81.1135	4.72575	1468	150	GCGAG	81.3062
GCGCA	87.6723	3.67445	781	94	GCGCA	87.6723
GCGCC	84.757	3.7105	1145	107	GCGCC	84.757
GCGCG	84.8325	3.60128	1006	85	GCGCG	84.8325
GCGCT	82.438	3.13548	959	87	GCGCT	82.438
GCGCI	84.5049	3.74421	823	89	GCGCG	84.8325
GCGGA	80.7965	3.81599	2453	156	GCGGA	80.7965
GCGGC	77.5973	3.96828	1429	170	GCGGC	77.5973
GCGGG	81.8222	5.11471	1375	137	GCGGG	81.8222
GCGGT	75.4796	4.11452	2001	149	GCGGT	75.4796
GCGGI	80.9772	4.60571	1528	140	GCGGG	81.8222
GCGTA	78.0145	4.72394	2248	181	GCGTA	78.0145
GCGTC	74.5242	5.75608	1455	113	GCGTC	74.5242
GCGTG	74.1995	4.33205	2090	165	GCGTG	74.1995
GCGTT	67.6682	5.39996	1303	119	GCGTT	67.6682
GCGTI	74.4665	4.12419	2389	178	GCGTG	74.1995
GCGIA	81.279	3.95599	1660	120	GCGGA	80.7965
GCGIC	76.9567	4.36201	1369	135	GCGGC	77.5973
GCGIG	81.3189	5.16475	1313	111	GCGGG	81.8222
GCGIT	75.537	5.12548	1449	111	GCGGT	75.4796
GCGII	81.0547	5.25527	1140	112	GCGGG	81.8222
GCTAA	105.398	4.02754	2093	210	GCTAA	105.398
GCTAC	103.992	4.14897	2000	200	GCTAC	103.992
GCTAG	104.03	4.07733	2112	204	GCTAG	104.03
GCTAT	103.575	4.51624	2007	185	GCTAT	103.575
GCTAI	103.323	4.4467	1875	195	GCTAG	104.03
GCTCA	110.448	3.99991	1689	172	GCTCA	110.448
GCTCC	110.249	4.36197	1601	168	GCTCC	110.249
GCTCG	110.006	4.14546	1280	128	GCTCG	110.006
GCTCT	109.861	4.33985	1668	166	GCTCT	109.861
GCTCI	110.347	4.16701	1469	153	GCTCG	110.006
GCTGA	101.81	3.82371	3169	262	GCTGA	101.81
GCTGC	101.849	4.11848	2110	224	GCTGC	101.849
GCTGG	102.158	3.99708	2616	229	GCTGG	102.158
GCTGT	102.656	4.80546	1792	164	GCTGT	102.656
GCTGI	101.334	3.71499	2097	198	GCTGG	102.158
GCTTA	99.7867	3.34793	2081	234	GCTTA	99.7867
GCTTC	96.0381	3.81613	2089	188	GCTTC	96.0381
GCTTG	97.9282	3.45927	1783	180	GCTTG	97.9282
GCTTT	93.244	3.27686	1075	148	GCTTT	93.244
GCTTI	97.6486	3.47148	2069	225	GCTTG	97.9282
GCTIA	101.486	3.66423	1711	145	GCTGA	101.81
GCTIC	102.317	4.76225	1418	138	GCTGC	101.849
GCTIG	102.708	4.06801	1684	135	GCTGG	102.158
GCTIT	101.804	4.40935	1274	112	GCTGT	102.656
GCTII	102.139	3.98915	1834	158	GCTGG	102.158
GCIAA	81.9008	3.89081	1110	91	GCGAA	82.2132
GCIAC	75.0091	3.47463	687	61	GCGAC	74.2249
GCIAG	81.7396	4.36453	885	85	GCGAG	81.3062
GCIAT	74.6368	4.11329	520	54	GCGAT	73.5611
GCIAI	81.1584	4.19643	973	79	GCGAG	81.3062
GCICA	89.5108	2.93254	376	54	GCGCA	87.6723
GCICC	85.7845	3.48558	554	55	GCGCC	84.757
GCICG	85.8405	3.71566	460	52	GCGCG	84.8325
GCICT	82.9443	2.86193	583	65	GCGCT	82.438
GCICI	85.7555	3.9788	536	57	GCGCG	84.8325
GCIGA	81.6925	4.33367	1402	98	GCGGA	80.7965
GCIGC	77.8721	4.11552	638	83	GCGGC	77.5973
GCIGG	81.645	4.97638	848	88	GCGGG	81.8222
GCIGT	76.3393	4.04856	997	70	GCGGT	75.4796
GCIGI	81.8329	5.36119	1391	99	GCGGG	81.8222
GCITA	79.0699	4.40766	1460	110	GCGTA	78.0145
GCITC	75.4659	4.01193	955	57	GCGTC	74.5242
GCITG	75.2343	4.64852	1402	89	GCGTG	74.1995
GCITT	68.842	5.95749	631	44	GCGTT	67.6682
GCITI	76.1185	4.02499	1328	84	GCGTG	74.1995
GCIIA	81.126	4.01043	2077	113	GCGGA	80.7965
GCIIC	78.6152	3.53166	556	74	GCGGC	77.5973
GCIIG	82.3602	4.78122	948	75	GCGGG	81.8222
GCIIT	75.8102	3.61796	536	43	GCGGT	75.4796
GCIII	81.7171	4.62533	1340	108	GCGGG	81.8222
GGAAA	74.6225	2.88897	1710	259	GGAAA	74.6225
GGAAC	65.662	3.89239	2893	260	GGAAC	65.662
GGAAG	72.5876	2.6977	2238	299	GGAAG	72.5876
GGAAT	65.3329	3.30568	2596	279	GGAAT	65.3329
GGAAI	72.3896	2.91056	2225	268	GGAAG	72.5876
GGACA	81.1771	3.89438	3413	287	GGACA	81.1771
GGACC	77.9969	3.8985	2744	276	GGACC	77.9969
GGACG	80.319	3.81074	2439	255	GGACG	80.319
GGACT	76.5824	3.71708	2300	236	GGACT	76.5824
GGACI	79.5455	3.55422	2916	237	GGACG	80.319
GGAGA	74.2225	3.22262	3472	337	GGAGA	74.2225
GGAGC	68.624	2.96228	4337	380	GGAGC	68.624
GGAGG	74.5254	2.43483	3545	373	GGAGG	74.5254
GGAGT	69.3175	3.13128	3496	306	GGAGT	69.3175
GGAGI	74.1941	2.25685	4061	379	GGAGG	74.5254
GGATA	73.8153	4.94038	3775	370	GGATA	73.8153
GGATC	69.0773	4.74347	3133	316	GGATC	69.0773
GGATG	70.0987	4.18075	4227	375	GGATG	70.0987
GGATT	65.3069	3.89105	2695	303	GGATT	65.3069
GGATI	69.6638	3.98102	3845	355	GGATG	70.0987
GGAIA	73.3258	2.42852	2703	300	GGAGA	74.2225
GGAIC	68.1751	2.64976	3617	283	GGAGC	68.624
GGAIG	73.8093	2.26544	2965	286	GGAGG	74.5254
GGAIT	69.0866	2.84566	1572	200	GGAGT	69.3175
GGAII	73.802	2.4393	2743	304	GGAGG	74.5254
GGCAA	100.646	4.46947	3256	232	GGCAA	100.646
GGCAC	94.378	3.01304	1219	135	GGCAC	94.378
GGCAG	97.7981	4.24234	2233	164	GGCAG	97.7981
GGCAT	93.8497	3.94389	1839	145	GGCAT	93.8497
GGCAI	97.7138	4.41414	3060	208	GGCAG	97.7981
GGCCA	101.683	3.20504	2673	199	GGCCA	101.683
GGCCC	99.272	3.30154	2026	242	GGCCC	99.272
GGCCG	100.704	3.64568	2142	196	GGCCG	100.704
GGCCT	97.6925	3.41642	3311	212	GGCCT	97.6925
GGCCI	100.366	3.58894	2081	179	GGCCG	100.704
GGCGA	96.1813	4.54134	1849	155	GGCGA	96.1813
GGCGC	94.2091	3.64171	1690	155	GGCGC	94.2091
GGCGG	96.4199	4.45704	2032	151	GGCGG	96.4199
GGCGT	93.3888	4.11039	1797	153	GGCGT	93.3888
GGCGI	95.4304	4.67371	2039	158	GGCGG	96.4199
GGCTA	95.2579	3.50029	2079	212	GGCTA	95.2579
GGCTC	89.1388	3.84167	1541	154	GGCTC	89.1388
GGCTG	92.1755	3.1243	1682	164	GGCTG	92.1755
GGCTT	83.3861	2.83297	1524	138	GGCTT	83.3861
GGCTI	90.9192	3.22774	1893	205	GGCTG	92.1755
GGCIA	96.4129	4.91878	1537	107	GGCGA	96.1813
GGCIC	92.9939	3.38956	1773	110	GGCGC	94.2091
GGCIG	97.1572	4.96122	1697	98	GGCGG	96.4199
GGCIT	93.0081	4.30375	1206	83	GGCGT	93.3888
GGCII	95.9347	4.99967	1322	110	GGCGG	96.4199
GGGAA	69.7631	2.64793	2462	244	GGGAA	69.7631
GGGAC	61.9148	3.57942	2054	194	GGGAC	61.9148
GGGAG	67.1778	3.04539	2219	268	GGGAG	67.1778
GGGAT	61.0326	2.98714	1956	223	GGGAT	61.0326
GGGAI	66.4392	3.3545	3077	295	GGGAG	67.1778
GGGCA	80.2518	3.09965	2120	175	GGGCA	80.2518
GGGCC	77.806	2.90489	2586	221	GGGCC	77.806
GGGCG	78.2541	2.58276	1423	148	GGGCG	78.2541
GGGCT	76.3626	2.33573	1795	159	GGGCT	76.3626
GGGCI	78.4029	2.53238	2949	189	GGGCG	78.2541
GGGGA	70.5616	3.1315	3017	295	GGGGA	70.5616
GGGGC	66.7917	2.73149	4452	331	GGGGC	66.7917
GGGGG	72.6124	2.29717	2552	297	GGGGG	72.6124
GGGGT	67.0874	3.22622	3242	277	GGGGT	67.0874
GGGGI	72.4947	2.38058	2606	264	GGGGG	72.6124
GGGTA	70.4101	4.57087	2391	300	GGGTA	70.4101
GGGTC	64.6248	4.79662	2435	269	GGGTC	64.6248
GGGTG	65.4056	4.4204	3520	347	GGGTG	65.4056
GGGTT	60.0318	4.20738	2333	241	GGGTT	60.0318
GGGTI	64.9898	4.83843	3369	322	GGGTG	65.4056
GGGIA	70.7482	2.92377	3018	213	GGGGA	70.5616
GGGIC	66.9443	2.85253	2678	214	GGGGC	66.7917
GGGIG	72.1597	2.16879	2791	231	GGGGG	72.6124
GGGIT	66.9428	2.83726	2719	214	GGGGT	67.0874
GGGII	72.3391	2.43054	2381	222	GGGGG	72.6124
GGTAA	102.605	4.73919	2696	223	GGTAA	102.605
GGTAC	99.6645	5.02982	1899	184	GGTAC	99.6645
GGTAG	101.95	4.72032	3269	247	GGTAG	101.95
GGTAT	100.247	5.6798	2864	212	GGTAT	100.247
GGTAI	101.457	4.51935	3784	269	GGTAG	101.95
GGTCA	110.286	5.2628	1754	175	GGTCA	110.286
GGTCC	109.248	6.90147	2124	216	GGTCC	109.248
GGTCG	110.273	5.34649	2220	223	GGTCG	110.273
GGTCT	109.308	5.87856	1660	152	GGTCT	109.308
GGTCI	110.581	5.62324	1714	181	GGTCG	110.273
GGTGA	100.878	5.16187	2621	190	GGTGA	100.878
GGTGC	101.523	5.13705	2496	215	GGTGC	101.523
GGTGG	103.51	4.94132	2847	239	GGTGG	103.51
GGTGT	103.687	5.17955	1899	156	GGTGT	103.687
GGTGI	101.614	4.5656	3475	238	GGTGG	103.51
GGTTA	97.9103	4.49369	2256	230	GGTTA	97.9103
GGTTC	95.1577	3.83135	1658	134	GGTTC	95.1577
GGTTG	96.4559	5.03446	1509	168	GGTTG	96.4559
GGTTT	90.3116	4.0868	797	123	GGTTT	90.3116
GGTTI	95.8011	4.47421	1864	218	GGTTG	96.4559
GGTIA	100.159	4.86358	1795	143	GGTGA	100.878
GGTIC	101.972	5.36264	2265	160	GGTGC	101.523
GGTIG	102.834	4.83215	2123	169	GGTGG	103.51
GGTIT	101.902	5.3112	1205	103	GGTGT	103.687
GGTII	100.913	4.41237	2113	173	GGTGG	103.51
GGIAA	69.8526	2.68057	2559	222	GGGAA	69.7631
GGIAC	64.4884	4.24377	814	104	GGGAC	61.9148
GGIAG	68.3013	3.58895	1693	247	GGGAG	67.1778
GGIAT	62.9204	3.18814	771	118	GGGAT	61.0326
GGIAI	68.4041	4.14569	1427	220	GGGAG	67.1778
GGICA	81.9668	4.1056	1556	142	GGGCA	80.2518
GGICC	80.1439	3.2625	2049	193	GGGCC	77.806
GGICG	80.7575	3.5249	1118	109	GGGCG	78.2541
GGICT	76.7693	2.99886	1166	97	GGGCT	76.3626
GGICI	80.9589	3.66258	1580	176	GGGCG	78.2541
GGIGA	71.3148	2.94794	2587	244	GGGGA	70.5616
GGIGC	67.5482	3.37752	2617	225	GGGGC	66.7917
GGIGG	72.7641	2.62216	2575	228	GGGGG	72.6124
GGIGT	67.412	3.23028	1967	169	GGGGT	67.0874
GGIGI	72.7312	3.15275	2838	255	GGGGG	72.6124
GGITA	72.4296	4.32786	2872	291	GGGTA	70.4101
GGITC	67.2052	4.92155	1266	173	GGGTC	64.6248
GGITG	66.7185	4.15277	1659	198	GGGTG	65.4056
GGITT	62.203	4.27527	939	105	GGGTT	60.0318
GGITI	67.5989	4.44139	2167	235	GGGTG	65.4056
GGIIA	71.1759	2.76324	2069	180	GGGGA	70.5616
GGIIC	67.5248	2.79289	1981	178	GGGGC	66.7917
GGIIG	72.5602	2.56691	2018	207	GGGGG	72.6124
GGIIT	67.6419	3.34128	1557	120	GGGGT	67.0874
GGIII	72.3647	2.61863	2442	231	GGGGG	72.6124
GTAAA	88.1362	5.37055	2167	203	GTAAA	88.1362
GTAAC	81.1376	2.88546	3238	241	GTAAC	81.1376
GTAAG	86.8311	4.47997	2771	248	GTAAG	86.8311
GTAAT	80.6212	3.56853	2633	208	GTAAT	80.6212
GTAAI	86.361	4.59875	2140	204	GTAAG	86.8311
GTACA	91.0924	2.56241	1954	190	GTACA	91.0924
GTACC	89.0041	2.6174	2106	196	GTACC	89.0041
GTACG	89.854	2.8259	1708	166	GTACG	89.854
GTACT	88.0782	3.21547	1348	167	GTACT	88.0782
GTACI	89.6542	2.75468	1964	183	GTACG	89.854
GTAGA	84.3785	3.86283	3424	270	GTAGA	84.3785
GTAGC	83.7409	3.63455	2502	323	GTAGC	83.7409
GTAGG	85.3836	4.0881	2762	243	GTAGG	85.3836
GTAGT	81.4406	4.14412	2474	203	GTAGT	81.4406
GTAGI	84.2701	4.03507	3007	262	GTAGG	85.3836
GTATA	83.798	3.61181	3287	313	GTATA	83.798
GTATC	82.2638	3.97496	2963	228	GTATC	82.2638
GTATG	81.8064	3.99879	3359	300	GTATG	81.8064
GTATT	76.9184	4.72131	2569	204	GTATT	76.9184
GTATI	81.4706	3.75564	3598	328	GTATG	81.8064
GTAIA	84.3053	4.04788	2715	196	GTAGA	84.3785
GTAIC	83.2983	3.98546	1841	241	GTAGC	83.7409
GTAIG	85.2728	4.54333	2885	223	GTAGG	85.3836
GTAIT	80.6441	4.51819	2149	148	GTAGT	81.4406
GTAII	84.6141	4.30409	2900	216	GTAGG	85.3836
GTCAA	100.156	4.21645	2741	232	GTCAA	100.156
GTCAC	95.2505	3.68961	1730	205	GTCAC	95.2505
GTCAG	98.1648	4.56089	2816	239	GTCAG	98.1648
GTCAT	93.366	4.78381	2504	182	GTCAT	93.366
GTCAI	97.9142	4.54828	2600	237	GTCAG	98.1648
GTCCA	100.285	3.4521	1993	211	GTCCA	100.285
GTCCC	98.0994	3.41001	2161	236	GTCCC	98.0994
GTCCG	98.7619	3.45562	2800	249	GTCCG	98.7619
GTCCT	95.678	4.09485	3109	198	GTCCT	95.678
GTCCI	99.036	3.74929	2485	209	GTCCG	98.7619
GTCGA	94.7554	4.41191	2339	197	GTCGA	94.7554
GTCGC	94.6728	4.96721	2346	208	GTCGC	94.6728
GTCGG	96.0163	4.39995	2392	208	GTCGG	96.0163
GTCGT	92.0642	7.58005	3545	201	GTCGT	92.0642
GTCGI	95.2636	4.80917	2486	202	GTCGG	96.0163
GTCTA	94.6288	3.54242	2146	214	GTCTA	94.6288
GTCTC	90.5796	3.65806	2637	210	GTCTC	90.5796
GTCTG	92.4932	3.69017	1991	199	GTCTG	92.4932
GTCTT	83.9003	4.03495	1852	170	GTCTT	83.9003
GTCTI	91.6061	3.71957	2628	245	GTCTG	92.4932
GTCIA	95.3469	4.90378	1621	123	GTCGA	94.7554
GTCIC	94.4792	4.83786	1386	121	GTCGC	94.6728
GTCIG	95.6391	5.42444	1256	114	GTCGG	96.0163
GTCIT	91.823	8.21041	2738	118	GTCGT	92.0642
GTCII	95.0557	4.91108	1335	115	GTCGG	96.0163
GTGAA	82.1661	4.78538	2891	198	GTGAA	82.1661
GTGAC	75.8957	4.30041	1953	203	GTGAC	75.8957
GTGAG	81.5152	4.40464	2844	202	GTGAG	81.5152
GTGAT	74.9902	3.66966	2096	168	GTGAT	74.9902
GTGAI	81.2276	4.63646	2941	219	GTGAG	81.5152
GTGCA	89.1414	3.17625	979	97	GTGCA	89.1414
GTGCC	86.7055	3.76021	1634	137	GTGCC	86.7055
GTGCG	86.9111	3.73328	1108	112	GTGCG	86.9111
GTGCT	85.8897	4.47312	944	132	GTGCT	85.8897
GTGCI	87.3203	3.67289	1104	116	GTGCG	86.9111
GTGGA	82.804	5.20567	4440	250	GTGGA	82.804
GTGGC	82.7023	4.21967	1820	210	GTGGC	82.7023
GTGGG	83.6786	5.59998	2236	179	GTGGG	83.6786
GTGGT	80.058	4.52261	2289	170	GTGGT	80.058
GTGGI	82.7939	5.51212	2332	184	GTGGG	83.6786
GTGTA	81.2918	3.46344	4348	303	GTGTA	81.2918
GTGTC	79.9202	4.90278	2172	182	GTGTC	79.9202
GTGTG	79.062	4.64363	3313	271	GTGTG	79.062
GTGTT	73.2604	5.58258	2200	157	GTGTT	73.2604
GTGTI	79.3238	4.38048	2959	259	GTGTG	79.062
GTGIA	83.045	5.01328	2638	160	GTGGA	82.804
GTGIC	82.4358	3.97316	1685	196	GTGGC	82.7023
GTGIG	84.5984	6.06128	2426	149	GTGGG	83.6786
GTGIT	78.5805	4.57124	1735	122	GTGGT	80.058
GTGII	84.1678	5.86163	2619	169	GTGGG	83.6786
GTTAA	103.208	3.68332	2134	209	GTTAA	103.208
GTTAC	100.562	3.58494	3547	263	GTTAC	100.562
GTTAG	101.101	3.39677	2540	218	GTTAG	101.101
GTTAT	99.5451	4.38676	1927	208	GTTAT	99.5451
GTTAI	100.767	3.60006	2443	236	GTTAG	101.101
GTTCA	107.444	4.20605	2045	223	GTTCA	107.444
GTTCC	106.943	4.54465	1684	216	GTTCC	106.943
GTTCG	106.815	4.10217	1771	181	GTTCG	106.815
GTTCT	106.47	4.38328	1970	196	GTTCT	106.47
GTTCI	107.187	4.3946	1665	169	GTTCG	106.815
GTTGA	99.1345	3.36081	2030	186	GTTGA	99.1345
GTTGC	100.377	3.83661	2171	181	GTTGC	100.377
GTTGG	100.897	3.38594	2382	217	GTTGG	100.897
GTTGT	101.588	4.69225	1635	179	GTTGT	101.588
GTTGI	100.001	3.45768	1825	178	GTTGG	100.897
GTTTA	98.3765	2.72889	1717	198	GTTTA	98.3765
GTTTC	94.8493	2.65438	1518	163	GTTTC	94.8493
GTTTG	96.5013	2.99862	1366	156	GTTTG	96.5013
GTTTT	89.9699	2.73351	1254	133	GTTTT	89.9699
GTTTI	96.1083	2.773	1562	180	GTTTG	96.5013
GTTIA	98.2717	3.56496	1640	139	GTTGA	99.1345
GTTIC	100.511	3.48533	1778	161	GTTGC	100.377
GTTIG	100.875	3.42574	1494	157	GTTGG	100.897
GTTIT	101.398	4.28503	985	115	GTTGT	101.588
GTTII	100.2	3.28135	1711	179	GTTGG	100.897
GTIAA	82.1592	4.50107	2792	171	GTGAA	82.1661
GTIAC	75.1342	5.05241	1139	119	GTGAC	75.8957
GTIAG	81.7117	4.41483	1887	154	GTGAG	81.5152
GTIAT	75.3264	3.69873	1322	105	GTGAT	74.9902
GTIAI	82.0564	4.28092	2362	183	GTGAG	81.5152
GTICA	89.0379	2.96145	742	77	GTGCA	89.1414
GTICC	86.6943	3.47989	1375	126	GTGCC	86.7055
GTICG	86.927	3.63095	832	87	GTGCG	86.9111
GTICT	86.57	4.53857	995	112	GTGCT	85.8897
GTICI	86.8555	3.6946	952	109	GTGCG	86.9111
GTIGA	83.3746	5.24819	3446	185	GTGGA	82.804
GTIGC	82.6467	4.24437	1245	159	GTGGC	82.7023
GTIGG	84.6613	5.74649	1598	118	GTGGG	83.6786
GTIGT	79.9279	5.17946	1840	121	GTGGT	80.058
GTIGI	83.3569	5.10335	1847	125	GTGGG	83.6786
GTITA	81.2934	3.88997	3465	252	GTGTA	81.2918
GTITC	80.4874	4.30697	1877	147	GTGTC	79.9202
GTITG	80.4299	4.45509	2661	199	GTGTG	79.062
GTITT	73.5706	6.79898	1376	101	GTGTT	73.2604
GTITI	80.7992	3.858	2592	190	GTGTG	79.062
GTIIA	83.1728	4.73145	3215	165	GTGGA	82.804
GTIIC	82.8091	4.2708	1376	142	GTGGC	82.7023
GTIIG	84.2547	5.88125	1504	116	GTGGG	83.6786
GTIIT	81.0137	4.37633	1270	101	GTGGT	80.058
GTIII	83.7363	5.16265	2038	132	GTGGG	83.6786
GIAAA	74.6667	3.20924	1954	332	GGAAA	74.6225
GIAAC	68.5561	3.37813	1443	194	GGAAC	65.662
GIAAG	73.7369	3.16443	1825	306	GGAAG	72.5876
GIAAT	66.6499	2.75322	1462	209	GGAAT	65.3329
GIAAI	72.6005	2.32788	2441	330	GGAAG	72.5876
GIACA	82.0725	5.04559	2640	248	GGACA	81.1771
GIACC	79.7581	3.61669	2732	273	GGACC	77.9969
GIACG	81.1038	3.30469	2387	212	GGACG	80.319
GIACT	77.9933	4.04614	1687	168	GGACT	76.5824
GIACI	80.6859	3.50034	2749	239	GGACG	80.319
GIAGA	74.4551	2.48391	3256	348	GGAGA	74.2225
GIAGC	70.0735	3.06527	3019	361	GGAGC	68.624
GIAGG	74.4363	2.30762	5514	369	GGAGG	74.5254
GIAGT	70.1136	3.00397	2786	306	GGAGT	69.3175
GIAGI	74.2775	2.29071	5040	419	GGAGG	74.5254
GIATA	74.6322	4.98426	4234	330	GGATA	73.8153
GIATC	69.8059	4.42755	3494	271	GGATC	69.0773
GIATG	70.5497	4.06923	4044	323	GGATG	70.0987
GIATT	66.2961	3.53996	2762	262	GGATT	65.3069
GIATI	70.4725	3.47692	4489	305	GGATG	70.0987
GIAIA	74.0053	2.4295	4234	342	GGAGA	74.2225
GIAIC	69.9148	2.82358	2963	323	GGAGC	68.624
GIAIG	74.3313	2.2704	4207	324	GGAGG	74.5254
GIAIT	69.3974	2.87431	2173	211	GGAGT	69.3175
GIAII	73.739	2.09561	4762	338	GGAGG	74.5254
GICAA	99.5881	4.27447	2114	201	GGCAA	100.646
GICAC	93.3695	2.88351	1842	173	GGCAC	94.378
GICAG	97.1931	4.74241	2230	193	GGCAG	97.7981
GICAT	92.7508	3.79991	1466	124	GGCAT	93.8497
GICAI	96.7711	4.7394	2489	239	GGCAG	97.7981
GICCA	100.913	3.37145	2296	196	GGCCA	101.683
GICCC	99.0228	3.36597	1594	197	GGCCC	99.272
GICCG	99.1837	3.24719	2286	208	GGCCG	100.704
GICCT	96.2968	3.92406	2103	173	GGCCT	97.6925
GICCI	99.1189	3.65031	2284	224	GGCCG	100.704
GICGA	94.9506	4.67076	2099	163	GGCGA	96.1813
GICGC	92.993	4.07505	1808	173	GGCGC	94.2091
GICGG	96.161	4.47738	2654	192	GGCGG	96.4199
GICGT	91.9646	4.48435	1665	137	GGCGT	93.3888
GICGI	95.235	5.12876	1821	179	GGCGG	96.4199
GICTA	94.1707	3.30376	2007	156	GGCTA	95.2579
GICTC	88.4387	4.1364	2060	179	GGCTC	89.1388
GICTG	91.49	3.53216	1889	173	GGCTG	92.1755
GICTT	82.9621	3.13743	1520	146	GGCTT	83.3861
GICTI	90.5015	3.85693	1824	200	GGCTG	92.1755
GICIA	94.6212	5.15549	1243	103	GGCGA	96.1813
GICIC	92.3227	3.67843	1418	131	GGCGC	94.2091
GICIG	95.3695	5.15892	1764	132	GGCGG	96.4199
GICIT	91.7547	4.5844	1014	66	GGCGT	93.3888
GICII	95.7316	4.99885	1970	138	GGCGG	96.4199
GIGAA	69.9322	2.91777	2319	255	GGGAA	69.7631
GIGAC	63.1423	3.5923	1842	180	GGGAC	61.9148
GIGAG	67.5483	3.87428	2296	270	GGGAG	67.1778
GIGAT	61.2926	2.80355	1778	196	GGGAT	61.0326
GIGAI	67.6365	3.56875	2102	255	GGGAG	67.1778
GIGCA	81.2553	3.35187	1991	195	GGGCA	80.2518
GIGCC	78.3829	3.40285	2302	190	GGGCC	77.806
GIGCG	79.4094	3.11593	1897	163	GGGCG	78.2541
GIGCT	76.6162	2.70844	1491	154	GGGCT	76.3626
GIGCI	79.2128	3.11876	2264	201	GGGCG	78.2541
GIGGA	71.3111	2.96513	2695	267	GGGGA	70.5616
GIGGC	67.804	2.81454	3286	268	GGGGC	66.7917
GIGGG	72.9104	3.15755	3127	326	GGGGG	72.6124
GIGGT	67.5892	2.91432	2695	251	GGGGT	67.0874
GIGGI	72.804	2.40989	2679	278	GGGGG	72.6124
GIGTA	71.8451	4.23048	2583	289	GGGTA	70.4101
GIGTC	66.2601	5.43348	1648	203	GGGTC	64.6248
GIGTG	67.0751	4.5557	2361	290	GGGTG	65.4056
GIGTT	60.6364	3.87913	1483	156	GGGTT	60.0318
GIGTI	66.7891	5.09976	2580	290	GGGTG	65.4056
GIGIA	71.3378	2.86221	2421	219	GGGGA	70.5616
GIGIC	67.7547	3.12739	2990	242	GGGGC	66.7917
GIGIG	72.528	2.69519	2848	281	GGGGG	72.6124
GIGIT	67.3001	2.87994	2458	182	GGGGT	67.0874
GIGII	72.3698	2.47693	2735	264	GGGGG	72.6124
GITAA	104.103	6.02304	2243	216	GGTAA	102.605
GITAC	98.8325	5.4543	982	103	GGTAC	99.6645
GITAG	102.443	5.03966	2385	197	GGTAG	101.95
GITAT	100.107	6.21833	2313	172	GGTAT	100.247
GITAI	101.567	4.80242	2783	226	GGTAG	101.95
GITCA	109.726	4.79933	1428	128	GGTCA	110.286
GITCC	107.982	6.07471	1204	109	GGTCC	109.248
GITCG	108.572	5.48652	1052	117	GGTCG	110.273
GITCT	107.91	5.19124	925	89	GGTCT	109.308
GITCI	108.711	5.17367	1071	110	GGTCG	110.273
GITGA	100.356	5.61748	2127	156	GGTGA	100.878
GITGC	101.637	5.71447	1546	137	GGTGC	101.523
GITGG	102.663	4.87283	2842	224	GGTGG	103.51
GITGT	102.878	5.3273	1866	140	GGTGT	103.687
GITGI	102.256	4.64933	2703	180	GGTGG	103.51
GITTA	97.5756	4.69399	1267	138	GGTTA	97.9103
GITTC	93.8642	4.08036	644	62	GGTTC	95.1577
GITTG	96.4239	5.0802	1180	126	GGTTG	96.4559
GITTT	89.757	4.20896	677	79	GGTTT	90.3116
GITTI	95.4455	4.86783	1194	124	GGTTG	96.4559
GITIA	100.973	5.67734	1468	106	GGTGA	100.878
GITIC	101.532	6.42071	1315	106	GGTGC	101.523
GITIG	102.624	4.8668	2443	175	GGTGG	103.51
GITIT	103.017	5.22157	1397	96	GGTGT	103.687
GITII	101.676	5.00394	1892	153	GGTGG	103.51
GIIAA	70.2167	2.95664	1661	204	GGGAA	69.7631
GIIAC	65.3097	5.01566	578	66	GGGAC	61.9148
GIIAG	69.2859	3.88076	1284	220	GGGAG	67.1778
GIIAT	63.9282	4.62744	532	76	GGGAT	61.0326
GIIAI	68.9892	3.99441	1250	184	GGGAG	67.1778
GIICA	81.4472	4.13431	1611	146	GGGCA	80.2518
GIICC	79.1903	3.64382	1472	148	GGGCC	77.806
GIICG	80.1974	3.32144	2045	173	GGGCG	78.2541
GIICT	76.8335	3.43234	1048	111	GGGCT	76.3626
GIICI	80.035	3.6041	2752	209	GGGCG	78.2541
GIIGA	71.947	3.27171	1848	190	GGGGA	70.5616
GIIGC	68.4279	3.31281	1675	181	GGGGC	66.7917
GIIGG	73.0029	3.60175	2270	235	GGGGG	72.6124
GIIGT	67.7686	3.14093	1825	170	GGGGT	67.0874
GIIGI	72.6622	2.75043	2433	222	GGGGG	72.6124
GIITA	72.7666	4.12251	2640	234	GGGTA	70.4101
GIITC	68.8886	4.47469	758	100	GGGTC	64.6248
GIITG	68.203	4.24925	1487	195	GGGTG	65.4056
GIITT	64.4493	7.94909	364	41	GGGTT	60.0318
GIITI	69.2025	4.03556	1266	157	GGGTG	65.4056
GIIIA	71.6511	3.0826	2151	190	GGGGA	70.5616
GIIIC	68.4902	3.06856	1466	154	GGGGC	66.7917
GIIIG	72.9788	2.99805	1593	157	GGGGG	72.6124
GIIIT	68.1742	4.22983	1076	91	GGGGT	67.0874
GIIII	72.589	2.39999	2513	202	GGGGG	72.6124
TAAAA	86.235	2.97667	2574	274	TAAAA	86.235
TAAAC	78.2188	3.28994	3072	279	TAAAC	78.2188
TAAAG	84.3505	3.10741	2894	321	TAAAG	84.3505
TAAAT	77.8554	2.96358	3114	243	TAAAT	77.8554
TAAAI	84.2431	3.23341	2975	323	TAAAG	84.3505
TAACA	89.7323	3.32029	2615	300	TAACA	89.7323
TAACC	86.7406	3.16466	2626	290	TAACC	86.7406
TAACG	88.1112	3.04789	2134	258	TAACG	88.1112
TAACT	84.4592	2.65254	1765	183	TAACT	84.4592
TAACI	87.8904	2.8893	2217	253	TAACG	88.1112
TAAGA	83.2096	2.90071	4485	359	TAAGA	83.2096
TAAGC	79.3145	2.81044	4676	395	TAAGC	79.3145
TAAGG	83.1859	2.97293	4024	372	TAAGG	83.1859
TAAGT	78.3536	3.0237	3329	284	TAAGT	78.3536
TAAGI	83.0526	3.31727	3536	359	TAAGG	83.1859
TAATA	81.9872	3.58102	3935	348	TAATA	81.9872
TAATC	77.0787	4.27603	2587	251	TAATC	77.0787
TAATG	79.3414	3.46248	3606	350	TAATG	79.3414
TAATT	71.2549	3.87358	2719	268	TAATT	71.2549
TAATI	78.0326	3.85375	3701	333	TAATG	79.3414
TAAIA	82.6268	3.15792	3844	288	TAAGA	83.2096
TAAIC	78.8357	2.76188	3115	296	TAAGC	79.3145
TAAIG	82.8884	3.28052	3161	310	TAAGG	83.1859
TAAIT	77.1842	3.79159	2300	196	TAAGT	78.3536
TAAII	82.9076	3.25979	3111	277	TAAGG	83.1859
TACAA	103.259	4.14319	2509	254	TACAA	103.259
TACAC	97.6731	3.73014	1612	192	TACAC	97.6731
TACAG	101.369	4.13831	2405	224	TACAG	101.369
TACAT	96.5052	4.56063	1436	201	TACAT	96.5052
TACAI	100.635	4.1828	2249	247	TACAG	101.369
TACCA	103.307	3.57008	2059	215	TACCA	103.307
TACCC	101.302	3.23571	1909	192	TACCC	101.302
TACCG	102.235	3.60825	2270	232	TACCG	102.235
TACCT	99.682	4.37722	2551	269	TACCT	99.682
TACCI	102.115	3.74363	2098	235	TACCG	102.235
TACGA	98.6773	4.33993	1479	190	TACGA	98.6773
TACGC	96.8044	4.28394	1778	229	TACGC	96.8044
TACGG	99.5613	4.67153	2168	250	TACGG	99.5613
TACGT	92.8718	4.59183	1919	237	TACGT	92.8718
TACGI	99.1611	4.91185	1982	200	TACGG	99.5613
TACTA	97.6279	3.53531	2477	280	TACTA	97.6279
TACTC	92.2265	3.45296	1513	231	TACTC	92.2265
TACTG	94.5736	2.80217	2672	299	TACTG	94.5736
TACTT	86.2907	3.28964	1573	210	TACTT	86.2907
TACTI	94.4478	3.07022	2580	301	TACTG	94.5736
TACIA	99.3045	4.68195	1278	161	TACGA	98.6773
TACIC	97.2181	4.33862	1358	169	TACGC	96.8044
TACIG	99.6381	4.41555	1828	187	TACGG	99.5613
TACIT	92.547	4.91231	1522	174	TACGT	92.8718
TACII	99.81	4.95494	1330	160	TACGG	99.5613
TAGAA	78.6277	3.41191	3001	255	TAGAA	78.6277
TAGAC	69.8339	3.66122	2537	217	TAGAC	69.8339
TAGAG	77.8641	3.5814	2430	234	TAGAG	77.8641
TAGAT	69.0369	2.98802	3220	180	TAGAT	69.0369
TAGAI	77.4262	3.86338	1874	215	TAGAG	77.8641
TAGCA	83.9797	3.23716	2500	217	TAGCA	83.9797
TAGCC	81.5917	2.75777	2695	221	TAGCC	81.5917
TAGCG	81.3882	3.07809	2391	210	TAGCG	81.3882
TAGCT	79.9122	2.49573	2250	194	TAGCT	79.9122
TAGCI	81.1737	3.36547	2662	189	TAGCG	81.3882
TAGGA	76.893	3.96658	2920	252	TAGGA	76.893
TAGGC	72.6417	4.53239	2781	253	TAGGC	72.6417
TAGGG	78.4894	3.95089	2561	256	TAGGG	78.4894
TAGGT	71.365	3.76885	2343	220	TAGGT	71.365
TAGGI	77.8162	4.19145	2513	277	TAGGG	78.4894
TAGTA	74.6031	4.71726	3016	270	TAGTA	74.6031
TAGTC	69.7565	4.90248	2154	186	TAGTC	69.7565
TAGTG	70.2637	4.54324	3161	240	TAGTG	70.2637
TAGTT	64.9443	4.49504	1486	161	TAGTT	64.9443
TAGTI	70.1941	4.60389	3363	280	TAGTG	70.2637
TAGIA	76.6818	3.77498	2345	213	TAGGA	76.893
TAGIC	73.0351	3.75101	2405	221	TAGGC	72.6417
TAGIG	77.6528	3.73103	2754	250	TAGGG	78.4894
TAGIT	71.6552	3.85187	2068	169	TAGGT	71.365
TAGII	77.8347	4.25146	2563	229	TAGGG	78.4894
TATAA	107.575	4.66502	2353	240	TATAA	107.575
TATAC	104.831	4.71573	2721	252	TATAC	104.831
TATAG	107.377	4.88126	2790	242	TATAG	107.377
TATAT	107.227	5.63371	2636	254	TATAT	107.227
TATAI	106.485	4.56988	2912	280	TATAG	107.377
TATCA	116.118	5.01232	2031	203	TATCA	116.118
TATCC	115.692	5.61397	2095	208	TATCC	115.692
TATCG	116.232	5.66773	1730	181	TATCG	116.232
TATCT	115.809	4.87548	1483	151	TATCT	115.809
TATCI	116.442	4.91132	1816	175	TATCG	116.232
TATGA	104.773	4.7441	3171	247	TATGA	104.773
TATGC	106.131	5.18316	2646	242	TATGC	106.131
TATGG	106.62	4.74542	2907	261	TATGG	106.62
TATGT	107.93	5.2086	1964	189	TATGT	107.93
TATGI	105.395	4.35037	2604	261	TATGG	106.62
TATTA	104.175	3.80566	2526	298	TATTA	104.175
TATTC	99.5754	3.50095	3059	272	TATTC	99.5754
TATTG	102.325	3.75284	2439	280	TATTG	102.325
TATTT	96.8376	3.08752	2516	274	TATTT	96.8376
TATTI	101.159	3.70177	2594	329	TATTG	102.325
TATIA	103.984	4.51882	2085	191	TATGA	104.773
TATIC	105.899	5.17671	1834	179	TATGC	106.131
TATIG	105.959	4.42429	1788	156	TATGG	106.62
TATIT	106.296	5.28007	1626	147	TATGT	107.93
TATII	104.916	4.59328	1907	183	TATGG	106.62
TAIAA	79.3966	3.53185	2081	224	TAGAA	78.6277
TAIAC	71.3031	3.65966	1390	120	TAGAC	69.8339
TAIAG	78.1476	3.47487	2280	227	TAGAG	77.8641
TAIAT	70.514	3.31048	1678	149	TAGAT	69.0369
TAIAI	77.5656	3.68645	2499	246	TAGAG	77.8641
TAICA	84.2878	3.3643	2231	205	TAGCA	83.9797
TAICC	81.8105	2.73829	2391	206	TAGCC	81.5917
TAICG	82.2237	2.64682	1762	157	TAGCG	81.3882
TAICT	80.1561	2.64721	1598	136	TAGCT	79.9122
TAICI	81.7691	2.72654	2297	208	TAGCG	81.3882
TAIGA	76.9376	3.74833	2053	198	TAGGA	76.893
TAIGC	73.3172	3.43314	1700	155	TAGGC	72.6417
TAIGG	78.7613	4.26646	2969	232	TAGGG	78.4894
TAIGT	72.2818	3.19451	1748	152	TAGGT	71.365
TAIGI	77.7559	3.87032	2308	220	TAGGG	78.4894
TAITA	74.4685	4.10396	3943	259	TAGTA	74.6031
TAITC	70.2654	4.5127	1791	122	TAGTC	69.7565
TAITG	70.6714	4.13193	3701	242	TAGTG	70.2637
TAITT	66.4488	4.04485	936	96	TAGTT	64.9443
TAITI	71.8772	3.73089	2237	194	TAGTG	70.2637
TAIIA	76.9499	3.70476	2689	189	TAGGA	76.893
TAIIC	74.1145	3.35709	1272	121	TAGGC	72.6417
TAIIG	77.9458	3.35108	2110	183	TAGGG	78.4894
TAIIT	72.6463	3.44979	1231	104	TAGGT	71.365
[truncated: 1,126 more rows]
