# Supplementary material for: Multidimensional third-generation sequencing of modified DNA bases allows interrogation of complex biological systems
Source: Nat Commun. 2025 Jul 1;16:5676. doi: 10.1038/s41467-025-60896-x (PMC12215381; doi:10.1038/s41467-025-60896-x)
Supplement: Supplementary file 5 — Supplementary Data 3 [file 41467_2025_60896_MOESM5_ESM.xlsx]

## Sheet: DataS3_BrdU_Current_Values
fivemer	I	sd	evt_count	read_count	noB	noBcurrent
AAAAA	83.7257	2.19074	2773	300	AAAAA	83.7257
AAAAB	75.8296	2.56389	2639	215	AAAAT	76.0096
AAAAC	76.3345	2.48844	2883	223	AAAAC	76.3345
AAAAG	82.4355	2.71663	2485	278	AAAAG	82.4355
AAAAT	76.0096	3.04774	3196	247	AAAAT	76.0096
AAABA	81.2879	5.08341	1680	221	AAATA	80.8379
AAABB	68.5667	4.24162	2324	187	AAATT	68.742
AAABC	76.7329	4.69633	1278	173	AAATC	76.7984
AAABG	78.0755	4.33938	1563	198	AAATG	77.8186
AAABT	68.7058	4.15778	2061	148	AAATT	68.742
AAACA	86.6596	3.68353	2240	212	AAACA	86.6596
AAACB	82.4164	3.47839	1344	166	AAACT	82.8329
AAACC	84.277	2.95688	3244	311	AAACC	84.277
AAACG	85.3958	2.53821	2184	169	AAACG	85.3958
AAACT	82.8329	2.80626	1319	138	AAACT	82.8329
AAAGA	81.3037	2.63832	2437	207	AAAGA	81.3037
AAAGB	76.1828	2.81953	2421	196	AAAGT	76.0637
AAAGC	77.842	2.1958	2506	214	AAAGC	77.842
AAAGG	80.9919	2.51391	2836	270	AAAGG	80.9919
AAAGT	76.0637	2.85017	2247	163	AAAGT	76.0637
AAATA	80.8379	4.19356	2362	292	AAATA	80.8379
AAATB	67.9999	3.36676	1851	155	AAATT	68.742
AAATC	76.7984	4.63256	1481	207	AAATC	76.7984
AAATG	77.8186	4.55524	2016	255	AAATG	77.8186
AAATT	68.742	3.46424	2061	190	AAATT	68.742
AABAA	112.186	6.51497	2030	181	AATAA	110.152
AABAB	111.322	7.12442	1641	121	AATAT	109.936
AABAC	110.8	6.56183	1164	112	AATAC	108.311
AABAG	111.306	5.95933	1912	148	AATAG	109.573
AABAT	112.451	6.43126	2402	201	AATAT	109.936
AABBA	106.707	4.23035	1949	140	AATTA	105.686
AABBB	98.385	3.35254	980	113	AATTT	97.7952
AABBC	101.303	4.39627	901	94	AATTC	100.85
AABBG	104.627	4.45011	1594	129	AATTG	104.967
AABBT	98.8716	3.29003	1206	98	AATTT	97.7952
AABCA	118.147	6.77558	1432	149	AATCA	115.177
AABCB	118.364	7.45821	2048	194	AATCT	116.058
AABCC	119.768	7.25084	1532	162	AATCC	116.236
AABCG	119.323	6.63285	1509	149	AATCG	115.877
AABCT	117.434	8.02543	1351	126	AATCT	116.058
AABGA	108.428	6.36921	1526	129	AATGA	107.393
AABGB	111.645	7.22484	1586	127	AATGT	110.469
AABGC	110.951	6.55104	1563	147	AATGC	108.887
AABGG	110.497	6.14558	1716	155	AATGG	108.858
AABGT	112.951	6.58648	1836	159	AATGT	110.469
AABTA	106.945	4.72959	1472	139	AATTA	105.686
AABTB	99.9446	3.93229	702	83	AATTT	97.7952
AABTC	102.041	4.48383	1255	107	AATTC	100.85
AABTG	105.628	4.50142	1496	133	AATTG	104.967
AABTT	98.9631	3.88818	961	102	AATTT	97.7952
AACAA	104.389	4.44318	2632	197	AACAA	104.389
AACAB	99.2408	3.93438	1832	188	AACAT	98.5749
AACAC	99.8182	3.27372	1673	166	AACAC	99.8182
AACAG	102.199	4.17715	2562	197	AACAG	102.199
AACAT	98.5749	3.70296	2037	179	AACAT	98.5749
AACBA	97.8983	3.56656	1702	170	AACTA	98.8029
AACBB	86.7364	2.59218	1714	201	AACTT	87.2804
AACBC	92.0543	3.55963	1405	152	AACTC	92.9728
AACBG	95.3347	3.5969	1413	143	AACTG	96.2832
AACBT	86.7995	2.33721	1210	136	AACTT	87.2804
AACCA	105.496	3.76735	3021	277	AACCA	105.496
AACCB	101.663	3.62191	3969	304	AACCT	101.672
AACCC	103.177	2.68445	2883	305	AACCC	103.177
AACCG	104.161	3.77356	2994	288	AACCG	104.161
AACCT	101.672	4.07457	3566	302	AACCT	101.672
AACGA	100.15	3.97768	2378	208	AACGA	100.15
AACGB	99.5811	5.2025	1776	157	AACGT	98.1896
AACGC	98.848	4.4378	2077	176	AACGC	98.848
AACGG	100.661	4.0923	2573	222	AACGG	100.661
AACGT	98.1896	4.33435	1729	158	AACGT	98.1896
AACTA	98.8029	3.15657	2108	214	AACTA	98.8029
AACTB	86.5739	2.69251	1789	193	AACTT	87.2804
AACTC	92.9728	3.64622	1406	157	AACTC	92.9728
AACTG	96.2832	3.04091	1653	185	AACTG	96.2832
AACTT	87.2804	2.59601	2326	150	AACTT	87.2804
AAGAA	77.4596	3.33433	2271	232	AAGAA	77.4596
AAGAB	68.694	3.3431	2011	191	AAGAT	69.2845
AAGAC	69.7154	3.69357	2105	188	AAGAC	69.7154
AAGAG	77.0358	2.79442	1692	189	AAGAG	77.0358
AAGAT	69.2845	3.57062	1810	172	AAGAT	69.2845
AAGBA	72.6683	4.32503	1899	161	AAGTA	73.5112
AAGBB	64.5448	3.95308	1379	138	AAGTT	64.2674
AAGBC	69.3165	5.65981	1205	102	AAGTC	69.4638
AAGBG	68.9851	4.0094	2533	196	AAGTG	69.1799
AAGBT	63.9221	3.99119	603	55	AAGTT	64.2674
AAGCA	84.8889	3.16285	2091	212	AAGCA	84.8889
AAGCB	79.3405	2.39669	1874	232	AAGCT	79.9389
AAGCC	82.0746	2.84288	2189	245	AAGCC	82.0746
AAGCG	82.0629	2.83293	1860	204	AAGCG	82.0629
AAGCT	79.9389	2.48383	1279	135	AAGCT	79.9389
AAGGA	74.9649	3.44045	2386	227	AAGGA	74.9649
AAGGB	71.2717	3.5869	1895	176	AAGGT	71.2328
AAGGC	72.4025	3.43016	2636	233	AAGGC	72.4025
AAGGG	76.3866	3.20138	2476	232	AAGGG	76.3866
AAGGT	71.2328	3.47859	2410	223	AAGGT	71.2328
AAGTA	73.5112	4.03821	1990	180	AAGTA	73.5112
AAGTB	62.811	4.6357	1209	109	AAGTT	64.2674
AAGTC	69.4638	5.82376	1773	156	AAGTC	69.4638
AAGTG	69.1799	4.25455	2794	222	AAGTG	69.1799
AAGTT	64.2674	4.22551	1830	165	AAGTT	64.2674
AATAA	110.152	5.53612	2090	175	AATAA	110.152
AATAB	110.418	5.83098	2191	166	AATAT	109.936
AATAC	108.311	6.00853	1548	137	AATAC	108.311
AATAG	109.573	5.3508	2162	148	AATAG	109.573
AATAT	109.936	5.49235	2098	156	AATAT	109.936
AATBA	105.831	4.94532	1696	145	AATTA	105.686
AATBB	98.2814	3.99362	685	81	AATTT	97.7952
AATBC	99.9741	4.36304	787	78	AATTC	100.85
AATBG	104.531	4.88358	1507	142	AATTG	104.967
AATBT	98.1214	3.78447	896	87	AATTT	97.7952
AATCA	115.177	5.81566	1424	145	AATCA	115.177
AATCB	114.471	5.78361	1590	142	AATCT	116.058
AATCC	116.236	6.86799	1386	146	AATCC	116.236
AATCG	115.877	5.52847	1167	114	AATCG	115.877
AATCT	116.058	5.61099	1392	136	AATCT	116.058
AATGA	107.393	5.75414	1720	139	AATGA	107.393
AATGB	111.485	7.30175	1217	108	AATGT	110.469
AATGC	108.887	5.42566	1113	104	AATGC	108.887
AATGG	108.858	4.12957	2454	135	AATGG	108.858
AATGT	110.469	5.38666	1005	74	AATGT	110.469
AATTA	105.686	4.45418	1950	179	AATTA	105.686
AATTB	98.1262	3.98022	1000	111	AATTT	97.7952
AATTC	100.85	4.06368	1172	109	AATTC	100.85
AATTG	104.967	4.8318	1761	167	AATTG	104.967
AATTT	97.7952	3.69302	1424	151	AATTT	97.7952
ABAAA	91.743	5.17678	3144	306	ATAAA	90.6572
ABAAB	84.0413	4.00016	3680	293	ATAAT	83.4881
ABAAC	84.8973	4.1734	2506	320	ATAAC	84.324
ABAAG	90.786	4.83592	2831	256	ATAAG	89.6591
ABAAT	84.4231	4.35667	3286	287	ATAAT	83.4881
ABABA	87.8033	3.95342	2524	247	ATATA	87.2207
ABABB	79.6302	4.97153	2276	196	ATATT	79.0771
ABABC	85.7348	4.14735	2368	192	ATATC	84.6849
ABABG	85.5694	4.02775	2775	233	ATATG	85.04
ABABT	80.8686	4.47506	2140	185	ATATT	79.0771
ABACA	94.1375	2.82944	2526	250	ATACA	93.3008
ABACB	90.947	3.60353	2523	269	ATACT	90.1058
ABACC	92.4956	3.01049	3048	325	ATACC	91.241
ABACG	92.84	2.93337	2171	224	ATACG	91.7968
ABACT	90.903	4.53058	2346	245	ATACT	90.1058
ABAGA	87.3541	3.864	3051	247	ATAGA	87.2335
ABAGB	85.2649	4.55543	2491	228	ATAGT	83.3144
ABAGC	87.6096	3.69632	2768	254	ATAGC	85.8988
ABAGG	89.2208	4.52256	2802	253	ATAGG	87.4904
ABAGT	84.8026	4.50459	2762	235	ATAGT	83.3144
ABATA	87.8459	3.98259	2531	259	ATATA	87.2207
ABATB	79.9843	4.65035	2223	202	ATATT	79.0771
ABATC	86.1022	4.19886	2790	235	ATATC	84.6849
ABATG	85.8639	3.83668	2469	221	ATATG	85.04
ABATT	80.4655	4.53956	2537	204	ATATT	79.0771
ABBAA	106.796	5.17336	1732	203	ATTAA	104.359
ABBAB	103.961	6.059	1110	132	ATTAT	102.044
ABBAC	102.094	4.36243	3873	232	ATTAC	101.544
ABBAG	106.111	4.74668	1275	144	ATTAG	103.843
ABBAT	104.184	5.89381	1359	177	ATTAT	102.044
ABBBA	101.525	3.04043	1462	163	ATTTA	100.337
ABBBB	93.7518	2.72458	775	118	ATTTT	92.7838
ABBBC	97.7	2.91065	1779	170	ATTTC	96.6057
ABBBG	98.8609	2.74803	1281	156	ATTTG	97.8081
ABBBT	94.1112	2.73145	647	96	ATTTT	92.7838
ABBCA	111.915	5.0425	2621	273	ATTCA	109.516
ABBCB	110.572	6.96875	2603	244	ATTCT	109.297
ABBCC	111.089	5.36798	2540	268	ATTCC	108.785
ABBCG	112.793	4.73006	2057	206	ATTCG	109.576
ABBCT	110.673	5.1298	1902	185	ATTCT	109.297
ABBGA	102.008	5.10937	1069	105	ATTGA	101.342
ABBGB	105.811	5.90086	1467	158	ATTGT	102.618
ABBGC	103.329	4.35592	1022	126	ATTGC	101.842
ABBGG	104.145	4.96089	1354	151	ATTGG	102.606
ABBGT	105.508	5.78659	1284	151	ATTGT	102.618
ABBTA	101.061	3.3391	1647	180	ATTTA	100.337
ABBTB	93.4404	3.29653	584	99	ATTTT	92.7838
ABBTC	97.8253	2.77882	977	107	ATTTC	96.6057
ABBTG	98.357	2.99072	1402	141	ATTTG	97.8081
ABBTT	93.2794	2.83186	876	129	ATTTT	92.7838
ABCAA	102.966	4.42398	3071	260	ATCAA	102.331
ABCAB	95.7956	5.21393	2236	185	ATCAT	95.1548
ABCAC	98.8049	3.71841	2694	269	ATCAC	97.4599
ABCAG	101.17	4.86802	2740	228	ATCAG	100.94
ABCAT	96.0286	5.18519	2505	207	ATCAT	95.1548
ABCBA	96.5268	3.74158	2430	219	ATCTA	96.6412
ABCBB	86.2129	4.11179	2705	249	ATCTT	86.6445
ABCBC	93.3451	4.47738	2125	221	ATCTC	92.89
ABCBG	93.8365	3.84665	1874	198	ATCTG	93.7825
ABCBT	86.977	3.50302	2230	231	ATCTT	86.6445
ABCCA	102.721	3.38433	3782	352	ATCCA	101.549
ABCCB	98.6559	4.68145	3999	312	ATCCT	97.757
ABCCC	101.149	2.97275	4341	381	ATCCC	99.8069
ABCCG	101.386	3.64422	3353	314	ATCCG	100.328
ABCCT	98.8899	4.30224	3708	305	ATCCT	97.757
ABCGA	99.0991	4.48976	2458	205	ATCGA	98.0796
ABCGB	94.9295	8.8711	4783	226	ATCGT	93.5573
ABCGC	97.7236	4.95415	2622	195	ATCGC	96.3498
ABCGG	99.4741	5.00258	2568	210	ATCGG	97.8237
ABCGT	93.5596	8.2593	3527	185	ATCGT	93.5573
ABCTA	97.6973	3.44597	1918	166	ATCTA	96.6412
ABCTB	86.8677	3.9312	2576	245	ATCTT	86.6445
ABCTC	93.9409	4.07136	2757	229	ATCTC	92.89
ABCTG	95.2932	3.82782	2772	221	ATCTG	93.7825
ABCTT	87.3729	3.59921	1781	194	ATCTT	86.6445
ABGAA	85.3295	5.09038	4489	287	ATGAA	84.2555
ABGAB	78.3899	5.13042	2413	200	ATGAT	76.6811
ABGAC	77.7995	5.71899	2099	209	ATGAC	75.7323
ABGAG	85.9065	5.12452	2474	211	ATGAG	83.9428
ABGAT	78.6493	4.74391	2208	201	ATGAT	76.6811
ABGBA	85.15	3.81938	2681	214	ATGTA	84.5033
ABGBB	77.4409	5.4928	1112	122	ATGTT	76.4069
ABGBC	83.9674	4.72237	1808	143	ATGTC	81.8445
ABGBG	83.4578	4.26332	2411	209	ATGTG	82.098
ABGBT	77.8922	5.18587	1276	108	ATGTT	76.4069
ABGCA	91.6713	3.89641	1504	163	ATGCA	90.7984
ABGCB	88.8592	3.97506	1686	205	ATGCT	87.8562
ABGCC	89.9144	3.84173	1682	147	ATGCC	88.4309
ABGCG	90.4602	3.52496	1885	191	ATGCG	88.9112
ABGCT	88.9029	3.99054	1887	195	ATGCT	87.8562
ABGGA	86.7787	5.99143	4069	260	ATGGA	85.9472
ABGGB	85.2203	5.05579	2523	210	ATGGT	82.4822
ABGGC	86.7053	4.34594	1917	199	ATGGC	84.5601
ABGGG	88.6209	5.41604	3088	248	ATGGG	87.0227
ABGGT	85.1075	5.57207	2577	234	ATGGT	82.4822
ABGTA	85.2773	3.93812	2330	222	ATGTA	84.5033
ABGTB	77.226	5.89122	1582	142	ATGTT	76.4069
ABGTC	84.4451	4.37358	2121	185	ATGTC	81.8445
ABGTG	83.4187	4.7641	2272	194	ATGTG	82.098
ABGTT	78.4944	5.21099	1222	120	ATGTT	76.4069
ABTAA	105.517	4.54367	1998	249	ATTAA	104.359
ABTAB	102.986	5.04488	1370	166	ATTAT	102.044
ABTAC	101.376	3.56652	5238	301	ATTAC	101.544
ABTAG	104.538	4.3182	1395	163	ATTAG	103.843
ABTAT	102.817	5.15158	1516	179	ATTAT	102.044
ABTBA	100.757	2.91144	1446	147	ATTTA	100.337
ABTBB	92.467	2.91981	671	93	ATTTT	92.7838
ABTBC	96.6031	3.06419	1474	145	ATTTC	96.6057
ABTBG	97.9975	3.07036	986	112	ATTTG	97.8081
ABTBT	93.1078	2.93351	580	83	ATTTT	92.7838
ABTCA	109.813	4.26245	2390	226	ATTCA	109.516
ABTCB	108.493	4.47401	2661	222	ATTCT	109.297
ABTCC	107.845	5.40374	1977	178	ATTCC	108.785
ABTCG	109.499	4.43356	1876	181	ATTCG	109.576
ABTCT	108.461	5.23054	2125	194	ATTCT	109.297
ABTGA	101.452	4.10722	1236	139	ATTGA	101.342
ABTGB	103.449	4.85283	1877	169	ATTGT	102.618
ABTGC	102.159	4.22607	1239	132	ATTGC	101.842
ABTGG	102.429	4.95805	1356	155	ATTGG	102.606
ABTGT	102.989	5.53306	1198	139	ATTGT	102.618
ABTTA	100.895	3.23417	3382	194	ATTTA	100.337
ABTTB	92.6197	2.76034	973	135	ATTTT	92.7838
ABTTC	96.9944	2.72091	2009	145	ATTTC	96.6057
ABTTG	98.2805	2.97415	1709	167	ATTTG	97.8081
ABTTT	92.9672	2.99096	1089	155	ATTTT	92.7838
ACAAA	89.1354	5.15598	3102	295	ACAAA	89.1354
ACAAB	80.5135	3.81444	4127	320	ACAAT	80.7474
ACAAC	81.8803	3.83128	4218	376	ACAAC	81.8803
ACAAG	87.8217	4.91891	3526	304	ACAAG	87.8217
ACAAT	80.7474	3.87213	3859	338	ACAAT	80.7474
ACABA	83.8498	4.13534	2743	280	ACATA	85.0642
ACABB	73.4854	4.59984	3464	289	ACATT	74.79
ACABC	79.5072	4.47559	2875	243	ACATC	81.0325
ACABG	81.8327	4.38693	3037	258	ACATG	82.278
ACABT	74.1159	4.04117	4067	317	ACATT	74.79
ACACA	92.6995	2.48361	3448	346	ACACA	92.6995
ACACB	88.316	3.37921	2332	330	ACACT	88.2378
ACACC	90.4043	2.37909	3928	370	ACACC	90.4043
ACACG	91.534	2.37343	2353	247	ACACG	91.534
ACACT	88.2378	3.12074	2025	284	ACACT	88.2378
ACAGA	83.2747	3.96159	4875	367	ACAGA	83.2747
ACAGB	77.8053	4.2208	2721	233	ACAGT	77.7804
ACAGC	82.6852	3.6772	2293	296	ACAGC	82.6852
ACAGG	83.7544	4.22723	3727	330	ACAGG	83.7544
ACAGT	77.7804	4.17225	3305	251	ACAGT	77.7804
ACATA	85.0642	3.4029	3241	335	ACATA	85.0642
ACATB	73.8506	4.51174	3743	319	ACATT	74.79
ACATC	81.0325	4.05658	3525	318	ACATC	81.0325
ACATG	82.278	3.69759	3222	309	ACATG	82.278
ACATT	74.79	4.08441	4458	358	ACATT	74.79
ACBAA	107.775	4.47142	2559	269	ACTAA	106.158
ACBAB	108.052	5.14218	2830	230	ACTAT	105.239
ACBAC	106.183	4.43701	2120	218	ACTAC	104.571
ACBAG	107.037	4.4038	2491	233	ACTAG	104.979
ACBAT	107.948	5.27002	3588	252	ACTAT	105.239
ACBBA	101.434	3.60908	2517	231	ACTTA	101.113
ACBBB	93.8724	3.50989	1686	236	ACTTT	94.08
ACBBC	97.3855	3.58109	2866	262	ACTTC	97.0794
ACBBG	99.4326	3.70082	2439	257	ACTTG	98.862
ACBBT	94.1118	3.11384	1604	192	ACTTT	94.08
ACBCA	113.256	4.52118	2074	216	ACTCA	111.355
ACBCB	111.724	5.46947	2703	273	ACTCT	110.866
ACBCC	113.005	4.60685	3066	309	ACTCC	110.605
ACBCG	112.625	4.84278	2229	236	ACTCG	111.188
ACBCT	112.048	4.44809	2764	256	ACTCT	110.866
ACBGA	103.932	4.05149	2311	226	ACTGA	102.761
ACBGB	106.95	5.6216	2586	190	ACTGT	103.306
ACBGC	104.199	4.23736	2372	224	ACTGC	103.777
ACBGG	104.216	3.86176	2688	230	ACTGG	103.571
ACBGT	104.668	4.73265	2303	198	ACTGT	103.306
ACBTA	101.372	3.56498	2594	259	ACTTA	101.113
ACBTB	93.9085	3.38597	1901	266	ACTTT	94.08
ACBTC	97.5862	3.40811	2880	263	ACTTC	97.0794
ACBTG	99.5132	3.14488	3399	270	ACTTG	98.862
ACBTT	94.6593	3.17816	1924	211	ACTTT	94.08
ACCAA	101.481	3.30595	4623	450	ACCAA	101.481
ACCAB	93.6734	3.38141	2938	291	ACCAT	93.7219
ACCAC	95.8102	2.65609	3311	355	ACCAC	95.8102
ACCAG	99.6494	3.46413	4240	348	ACCAG	99.6494
ACCAT	93.7219	3.27372	3048	295	ACCAT	93.7219
ACCBA	94.1279	3.91646	3091	347	ACCTA	95.5092
ACCBB	84.0592	3.49114	4023	393	ACCTT	84.4007
ACCBC	89.0952	3.76274	3097	290	ACCTC	90.7021
ACCBG	91.3659	3.67966	3486	333	ACCTG	92.2657
ACCBT	84.136	3.11633	3676	330	ACCTT	84.4007
ACCCA	101.3	2.83622	4424	445	ACCCA	101.3
ACCCB	96.1916	3.11609	4763	489	ACCCT	96.3275
ACCCC	98.9668	2.59134	3881	528	ACCCC	98.9668
ACCCG	99.6255	2.75951	4149	417	ACCCG	99.6255
ACCCT	96.3275	2.95576	4684	445	ACCCT	96.3275
ACCGA	95.1797	3.68628	3353	328	ACCGA	95.1797
ACCGB	92.0348	4.09887	2916	293	ACCGT	90.865
ACCGC	93.4125	3.03141	3492	345	ACCGC	93.4125
ACCGG	95.8694	3.68041	2777	307	ACCGG	95.8694
ACCGT	90.865	4.20268	2666	257	ACCGT	90.865
ACCTA	95.5092	3.06908	3705	377	ACCTA	95.5092
ACCTB	83.6596	3.33492	4084	380	ACCTT	84.4007
ACCTC	90.7021	4.27738	3220	339	ACCTC	90.7021
ACCTG	92.2657	3.04002	3270	323	ACCTG	92.2657
ACCTT	84.4007	3.17895	3939	392	ACCTT	84.4007
ACGAA	82.5901	3.84587	4002	289	ACGAA	82.5901
ACGAB	73.7278	3.47219	2606	213	ACGAT	74.16
ACGAC	74.8869	3.30847	3410	254	ACGAC	74.8869
ACGAG	81.8013	4.07488	2960	285	ACGAG	81.8013
ACGAT	74.16	3.36649	3258	274	ACGAT	74.16
ACGBA	77.9842	4.45481	3368	253	ACGTA	79.404
ACGBB	67.0133	5.06511	1891	180	ACGTT	67.7953
ACGBC	74.2184	5.55949	2248	197	ACGTC	75.1688
ACGBG	73.8479	4.96666	2307	194	ACGTG	75.131
ACGBT	67.7673	4.82076	1895	183	ACGTT	67.7953
ACGCA	87.7362	2.91986	1880	203	ACGCA	87.7362
ACGCB	82.4083	3.20797	2912	273	ACGCT	82.8895
ACGCC	85.01	3.10345	3060	319	ACGCC	85.01
ACGCG	84.9142	3.14696	2152	207	ACGCG	84.9142
ACGCT	82.8895	3.10604	2633	254	ACGCT	82.8895
ACGGA	80.5997	4.29369	4099	327	ACGGA	80.5997
ACGGB	76.0964	4.26374	3437	283	ACGGT	76.253
ACGGC	78.7848	4.10083	2774	325	ACGGC	78.7848
ACGGG	82.3063	4.52839	3818	328	ACGGG	82.3063
ACGGT	76.253	3.99757	3317	270	ACGGT	76.253
ACGTA	79.404	4.40175	3174	260	ACGTA	79.404
ACGTB	67.0828	5.17277	2069	204	ACGTT	67.7953
ACGTC	75.1688	4.78317	2812	231	ACGTC	75.1688
ACGTG	75.131	4.20818	3286	269	ACGTG	75.131
ACGTT	67.7953	4.98448	2066	212	ACGTT	67.7953
ACTAA	106.158	4.80873	2770	312	ACTAA	106.158
ACTAB	105.756	4.92006	2529	214	ACTAT	105.239
ACTAC	104.571	4.38682	2632	278	ACTAC	104.571
ACTAG	104.979	3.98159	2698	275	ACTAG	104.979
ACTAT	105.239	5.20101	2282	211	ACTAT	105.239
ACTBA	100.877	3.63513	1998	231	ACTTA	101.113
ACTBB	94.5711	3.19986	1534	203	ACTTT	94.08
ACTBC	96.7309	3.60609	1716	184	ACTTC	97.0794
ACTBG	98.8687	3.70562	1837	201	ACTTG	98.862
ACTBT	94.4052	3.10469	1479	192	ACTTT	94.08
ACTCA	111.355	4.66661	2558	290	ACTCA	111.355
ACTCB	110.789	4.89724	3084	287	ACTCT	110.866
ACTCC	110.605	6.17623	2513	245	ACTCC	110.605
ACTCG	111.188	4.45431	1794	205	ACTCG	111.188
ACTCT	110.866	4.52483	2252	204	ACTCT	110.866
ACTGA	102.761	4.0479	2915	235	ACTGA	102.761
ACTGB	105.377	5.36492	2393	176	ACTGT	103.306
ACTGC	103.777	4.80016	3583	269	ACTGC	103.777
ACTGG	103.571	4.06107	2364	208	ACTGG	103.571
ACTGT	103.306	5.16882	2133	188	ACTGT	103.306
ACTTA	101.113	3.53189	3352	316	ACTTA	101.113
ACTTB	94.0869	3.61088	1798	236	ACTTT	94.08
ACTTC	97.0794	3.39849	3398	298	ACTTC	97.0794
ACTTG	98.862	3.3753	2410	251	ACTTG	98.862
ACTTT	94.08	3.30428	2014	254	ACTTT	94.08
AGAAA	77.7324	2.52473	3100	342	AGAAA	77.7324
AGAAB	68.162	2.55795	3163	275	AGAAT	68.7852
AGAAC	69.6023	3.27068	3846	306	AGAAC	69.6023
AGAAG	76.5379	2.15907	2491	272	AGAAG	76.5379
AGAAT	68.7852	2.95517	2660	247	AGAAT	68.7852
AGABA	76.5069	5.22777	2593	274	AGATA	76.6804
AGABB	65.5923	4.35442	2373	256	AGATT	65.7974
AGABC	72.9122	5.47971	1602	213	AGATC	72.6848
AGABG	73.5245	4.71297	2183	253	AGATG	73.7403
AGABT	66.6115	3.97711	1908	193	AGATT	65.7974
AGACA	83.9377	4.00763	4126	379	AGACA	83.9377
AGACB	78.569	2.7676	3096	335	AGACT	79.0056
AGACC	80.9943	4.13145	3791	370	AGACC	80.9943
AGACG	82.2226	3.20432	3755	348	AGACG	82.2226
AGACT	79.0056	2.91882	2569	277	AGACT	79.0056
AGAGA	76.6683	2.46188	3491	324	AGAGA	76.6683
AGAGB	71.9279	3.29457	3290	284	AGAGT	71.8194
AGAGC	72.1309	2.79459	3970	317	AGAGC	72.1309
AGAGG	77.1648	2.39999	2541	264	AGAGG	77.1648
AGAGT	71.8194	3.56125	2577	227	AGAGT	71.8194
AGATA	76.6804	4.37993	3499	306	AGATA	76.6804
AGATB	64.3089	4.72097	2412	269	AGATT	65.7974
AGATC	72.6848	4.76671	2417	313	AGATC	72.6848
AGATG	73.7403	3.95577	2925	280	AGATG	73.7403
AGATT	65.7974	3.97933	2071	229	AGATT	65.7974
AGBAA	108.64	5.20547	1819	149	AGTAA	106.318
AGBAB	108.581	6.79908	2101	159	AGTAT	105.589
AGBAC	105.746	5.98024	1121	113	AGTAC	102.797
AGBAG	108.202	5.8921	1385	121	AGTAG	105.228
AGBAT	107.261	6.47538	1953	131	AGTAT	105.589
AGBBA	103.553	4.65909	1724	131	AGTTA	102.261
AGBBB	94.4224	3.6856	641	82	AGTTT	93.8586
AGBBC	96.8253	3.8502	1917	136	AGTTC	96.9491
AGBBG	100.661	5.00219	1153	107	AGTTG	100.839
AGBBT	95.0393	3.44298	557	64	AGTTT	93.8586
AGBCA	115.58	6.34291	1436	134	AGTCA	113.13
AGBCB	114.092	6.42145	1593	146	AGTCT	111.743
AGBCC	115.414	6.10334	1604	147	AGTCC	112.404
AGBCG	116.27	6.45027	1347	129	AGTCG	113.367
AGBCT	114.871	6.63816	1071	96	AGTCT	111.743
AGBGA	105.434	5.66176	1215	93	AGTGA	103.697
AGBGB	109.293	6.89539	1783	100	AGTGT	107.526
AGBGC	106.766	5.73503	1378	120	AGTGC	105.442
AGBGG	107.431	5.65609	1731	142	AGTGG	105.28
AGBGT	108.629	6.41775	1487	123	AGTGT	107.526
AGBTA	103.248	4.57596	1765	140	AGTTA	102.261
AGBTB	95.0043	4.33622	648	90	AGTTT	93.8586
AGBTC	98.6486	4.17775	1142	103	AGTTC	96.9491
AGBTG	101.691	4.30636	1511	138	AGTTG	100.839
AGBTT	95.5215	3.79488	801	79	AGTTT	93.8586
AGCAA	102.558	4.33115	2457	201	AGCAA	102.558
AGCAB	96.5397	3.68109	2264	197	AGCAT	96.0856
AGCAC	97.7356	3.42858	2032	188	AGCAC	97.7356
AGCAG	100.223	4.12809	3000	251	AGCAG	100.223
AGCAT	96.0856	3.25983	2180	200	AGCAT	96.0856
AGCBA	95.3302	3.54873	2665	256	AGCTA	97.1578
AGCBB	85.1208	2.76438	1990	217	AGCTT	85.5805
AGCBC	89.4892	3.69541	2055	201	AGCTC	90.6069
AGCBG	93.4727	3.71112	1505	158	AGCTG	94.2547
AGCBT	85.4866	2.53691	1616	180	AGCTT	85.5805
AGCCA	104.337	3.55308	3741	323	AGCCA	104.337
AGCCB	100.04	3.26989	4447	295	AGCCT	99.7855
AGCCC	101.547	2.75688	3215	294	AGCCC	101.547
AGCCG	102.217	3.39762	3836	343	AGCCG	102.217
AGCCT	99.7855	3.59593	3232	282	AGCCT	99.7855
AGCGA	98.6002	4.13798	2879	216	AGCGA	98.6002
AGCGB	97.2889	5.19285	2036	189	AGCGT	95.9711
AGCGC	96.6759	3.8341	2356	207	AGCGC	96.6759
AGCGG	98.6982	4.22798	2633	226	AGCGG	98.6982
AGCGT	95.9711	4.20436	2319	196	AGCGT	95.9711
AGCTA	97.1578	2.98303	3141	297	AGCTA	97.1578
AGCTB	84.9119	2.5991	1713	172	AGCTT	85.5805
AGCTC	90.6069	3.39611	2513	223	AGCTC	90.6069
AGCTG	94.2547	3.10267	2526	226	AGCTG	94.2547
AGCTT	85.5805	2.55646	1844	198	AGCTT	85.5805
AGGAA	71.0959	3.01725	3105	305	AGGAA	71.0959
AGGAB	61.7927	3.07941	2211	240	AGGAT	62.4026
AGGAC	62.7873	3.48253	2585	261	AGGAC	62.7873
AGGAG	70.1723	3.89572	2478	301	AGGAG	70.1723
AGGAT	62.4026	4.16582	1964	215	AGGAT	62.4026
AGGBA	69.5694	5.31749	1942	243	AGGTA	71.6722
AGGBB	62.1555	3.78101	1902	197	AGGTT	60.8626
AGGBC	65.433	4.86506	1791	162	AGGTC	64.8764
AGGBG	66.462	4.20903	2774	257	AGGTG	66.7796
AGGBT	62.4583	4.96159	1803	172	AGGTT	60.8626
AGGCA	81.524	3.39414	2710	250	AGGCA	81.524
AGGCB	76.5912	2.7425	2192	220	AGGCT	77.0906
AGGCC	78.7167	3.05536	3151	318	AGGCC	78.7167
AGGCG	79.5172	2.55273	2704	254	AGGCG	79.5172
AGGCT	77.0906	2.33662	2161	232	AGGCT	77.0906
AGGGA	71.9057	3.08418	3003	307	AGGGA	71.9057
AGGGB	68.1968	3.24924	3270	283	AGGGT	67.9399
AGGGC	68.2333	3.27154	3433	277	AGGGC	68.2333
AGGGG	73.6709	2.7303	3267	339	AGGGG	73.6709
AGGGT	67.9399	3.12878	3540	312	AGGGT	67.9399
AGGTA	71.6722	5.40487	1920	243	AGGTA	71.6722
AGGTB	59.8861	4.33985	2127	212	AGGTT	60.8626
AGGTC	64.8764	5.09656	2680	215	AGGTC	64.8764
AGGTG	66.7796	3.96569	3233	265	AGGTG	66.7796
AGGTT	60.8626	4.93988	1780	189	AGGTT	60.8626
AGTAA	106.318	5.37862	2192	187	AGTAA	106.318
AGTAB	106.854	5.38132	1687	123	AGTAT	105.589
AGTAC	102.797	5.16242	1846	158	AGTAC	102.797
AGTAG	105.228	4.90994	2361	148	AGTAG	105.228
AGTAT	105.589	7.03864	1920	139	AGTAT	105.589
AGTBA	102.655	4.97502	1947	165	AGTTA	102.261
AGTBB	93.0903	4.06243	764	106	AGTTT	93.8586
AGTBC	95.9164	4.49635	1289	110	AGTTC	96.9491
AGTBG	100.568	5.53667	1417	139	AGTTG	100.839
AGTBT	93.5843	4.66314	792	106	AGTTT	93.8586
AGTCA	113.13	5.35064	1594	159	AGTCA	113.13
AGTCB	112.855	5.13652	2209	144	AGTCT	111.743
AGTCC	112.404	6.20683	1585	162	AGTCC	112.404
AGTCG	113.367	5.42576	1386	132	AGTCG	113.367
AGTCT	111.743	5.17446	1397	113	AGTCT	111.743
AGTGA	103.697	4.94024	1764	106	AGTGA	103.697
AGTGB	107.915	6.47625	1843	156	AGTGT	107.526
AGTGC	105.442	5.27419	1824	135	AGTGC	105.442
AGTGG	105.28	4.47205	3586	159	AGTGG	105.28
AGTGT	107.526	6.33315	2014	136	AGTGT	107.526
AGTTA	102.261	4.46861	2098	208	AGTTA	102.261
AGTTB	92.6086	3.8807	956	133	AGTTT	93.8586
AGTTC	96.9491	3.98007	1486	125	AGTTC	96.9491
AGTTG	100.839	4.39385	1750	157	AGTTG	100.839
AGTTT	93.8586	3.53931	981	117	AGTTT	93.8586
ATAAA	90.6572	4.81792	2241	214	ATAAA	90.6572
ATAAB	82.91	4.14802	3216	263	ATAAT	83.4881
ATAAC	84.324	3.89143	2690	317	ATAAC	84.324
ATAAG	89.6591	4.77771	3090	272	ATAAG	89.6591
ATAAT	83.4881	3.99206	2977	253	ATAAT	83.4881
ATABA	86.2184	3.87015	1876	183	ATATA	87.2207
ATABB	77.6951	5.62057	2382	193	ATATT	79.0771
ATABC	83.9987	4.65062	2055	178	ATATC	84.6849
ATABG	84.5721	4.204	1795	162	ATATG	85.04
ATABT	79.0235	4.99695	1952	191	ATATT	79.0771
ATACA	93.3008	2.46778	2473	231	ATACA	93.3008
ATACB	89.668	3.65143	2293	276	ATACT	90.1058
ATACC	91.241	2.68535	3195	309	ATACC	91.241
ATACG	91.7968	2.79025	2618	241	ATACG	91.7968
ATACT	90.1058	3.36488	2046	218	ATACT	90.1058
ATAGA	87.2335	4.26731	3564	240	ATAGA	87.2335
ATAGB	83.6039	4.23779	2477	221	ATAGT	83.3144
ATAGC	85.8988	3.30129	2201	237	ATAGC	85.8988
ATAGG	87.4904	4.3087	2297	217	ATAGG	87.4904
ATAGT	83.3144	4.38405	2554	222	ATAGT	83.3144
ATATA	87.2207	3.73844	3016	295	ATATA	87.2207
ATATB	78.4512	5.30207	2876	232	ATATT	79.0771
ATATC	84.6849	4.01129	2640	264	ATATC	84.6849
ATATG	85.04	3.79247	3280	305	ATATG	85.04
ATATT	79.0771	4.4201	3147	259	ATATT	79.0771
ATBAA	106.39	4.7694	1590	171	ATTAA	104.359
ATBAB	104.816	5.79689	1080	142	ATTAT	102.044
ATBAC	101.78	3.73123	3753	232	ATTAC	101.544
ATBAG	104.777	4.50029	1243	133	ATTAG	103.843
ATBAT	103.729	5.55258	1474	167	ATTAT	102.044
ATBBA	101.021	3.17184	1283	156	ATTTA	100.337
ATBBB	93.5222	2.32036	845	125	ATTTT	92.7838
ATBBC	97.0896	2.61236	1762	136	ATTTC	96.6057
ATBBG	97.8608	2.98526	1196	137	ATTTG	97.8081
ATBBT	93.8265	2.58121	707	102	ATTTT	92.7838
ATBCA	111.771	4.15147	3026	218	ATTCA	109.516
ATBCB	110.355	5.17105	2098	214	ATTCT	109.297
ATBCC	110.602	4.41856	2624	197	ATTCC	108.785
ATBCG	111.376	4.51069	1551	158	ATTCG	109.576
ATBCT	111.018	5.22084	1925	188	ATTCT	109.297
ATBGA	101.851	4.37517	1164	117	ATTGA	101.342
ATBGB	104.992	5.5554	1206	122	ATTGT	102.618
ATBGC	103.152	3.86756	1210	148	ATTGC	101.842
ATBGG	103.822	4.3547	1515	169	ATTGG	102.606
ATBGT	103.901	5.64247	1306	138	ATTGT	102.618
ATBTA	100.797	2.82874	1331	140	ATTTA	100.337
ATBTB	93.4953	2.72883	711	106	ATTTT	92.7838
ATBTC	97.4417	2.79337	1294	116	ATTTC	96.6057
ATBTG	98.1524	3.07497	1109	144	ATTTG	97.8081
ATBTT	93.5606	2.73069	978	118	ATTTT	92.7838
ATCAA	102.331	4.24552	3377	270	ATCAA	102.331
ATCAB	94.7812	4.8577	2717	207	ATCAT	95.1548
ATCAC	97.4599	3.56025	2247	213	ATCAC	97.4599
ATCAG	100.94	4.1045	2388	184	ATCAG	100.94
ATCAT	95.1548	4.69418	2294	189	ATCAT	95.1548
ATCBA	95.1586	3.97622	1995	183	ATCTA	96.6412
ATCBB	84.9624	4.09199	2177	211	ATCTT	86.6445
ATCBC	91.0797	4.36656	1879	174	ATCTC	92.89
ATCBG	92.553	4.0557	1651	154	ATCTG	93.7825
ATCBT	85.674	3.47432	2203	205	ATCTT	86.6445
ATCCA	101.549	3.53622	3604	354	ATCCA	101.549
ATCCB	97.2155	4.31882	3515	311	ATCCT	97.757
ATCCC	99.8069	3.09492	2853	341	ATCCC	99.8069
ATCCG	100.328	3.70343	3523	329	ATCCG	100.328
ATCCT	97.757	4.30809	3329	258	ATCCT	97.757
ATCGA	98.0796	4.91588	2485	200	ATCGA	98.0796
ATCGB	93.868	8.20905	3557	194	ATCGT	93.5573
ATCGC	96.3498	4.27716	2659	226	ATCGC	96.3498
ATCGG	97.8237	4.56169	2759	255	ATCGG	97.8237
ATCGT	93.5573	8.20766	4343	221	ATCGT	93.5573
ATCTA	96.6412	3.27156	2470	236	ATCTA	96.6412
ATCTB	85.5604	3.7615	2373	229	ATCTT	86.6445
ATCTC	92.89	4.12471	2361	215	ATCTC	92.89
ATCTG	93.7825	3.41355	1863	173	ATCTG	93.7825
ATCTT	86.6445	3.63167	2460	226	ATCTT	86.6445
ATGAA	84.2555	4.87956	3006	212	ATGAA	84.2555
ATGAB	76.1898	4.2991	1784	162	ATGAT	76.6811
ATGAC	75.7323	4.12036	2272	172	ATGAC	75.7323
ATGAG	83.9428	4.20682	2574	207	ATGAG	83.9428
ATGAT	76.6811	4.10021	2175	178	ATGAT	76.6811
ATGBA	83.9718	4.12176	2443	204	ATGTA	84.5033
ATGBB	76.0005	5.38269	1079	109	ATGTT	76.4069
ATGBC	82.5009	4.7331	1144	105	ATGTC	81.8445
ATGBG	82.0492	4.48266	1930	161	ATGTG	82.098
ATGBT	76.3318	5.07348	1050	96	ATGTT	76.4069
ATGCA	90.7984	3.26942	1616	188	ATGCA	90.7984
ATGCB	87.3553	3.80127	1320	158	ATGCT	87.8562
ATGCC	88.4309	3.44215	1750	180	ATGCC	88.4309
ATGCG	88.9112	3.30469	1657	160	ATGCG	88.9112
ATGCT	87.8562	4.09167	1884	219	ATGCT	87.8562
ATGGA	85.9472	5.1573	3060	187	ATGGA	85.9472
ATGGB	82.3322	4.6651	1875	178	ATGGT	82.4822
ATGGC	84.5601	3.8285	1948	202	ATGGC	84.5601
ATGGG	87.0227	5.3491	2832	232	ATGGG	87.0227
ATGGT	82.4822	5.20821	1743	162	ATGGT	82.4822
ATGTA	84.5033	4.14958	2508	222	ATGTA	84.5033
ATGTB	75.852	5.55029	1803	169	ATGTT	76.4069
ATGTC	81.8445	4.20961	2777	185	ATGTC	81.8445
ATGTG	82.098	4.54272	2591	216	ATGTG	82.098
ATGTT	76.4069	5.16269	1535	125	ATGTT	76.4069
ATTAA	104.359	4.04849	1561	167	ATTAA	104.359
ATTAB	102.928	5.20788	1136	144	ATTAT	102.044
ATTAC	101.544	3.67659	5016	322	ATTAC	101.544
ATTAG	103.843	4.10497	2324	214	ATTAG	103.843
ATTAT	102.044	4.68746	1624	190	ATTAT	102.044
ATTBA	100.28	2.95281	1228	125	ATTTA	100.337
ATTBB	93.0528	2.62141	914	134	ATTTT	92.7838
ATTBC	96.784	2.90372	2169	151	ATTTC	96.6057
ATTBG	97.6962	3.16958	1041	128	ATTTG	97.8081
ATTBT	93.036	2.74531	837	121	ATTTT	92.7838
ATTCA	109.516	4.71973	2505	264	ATTCA	109.516
ATTCB	109.48	5.18801	2846	273	ATTCT	109.297
ATTCC	108.785	5.42178	2032	253	ATTCC	108.785
ATTCG	109.576	4.99478	1985	222	ATTCG	109.576
ATTCT	109.297	5.39768	2320	239	ATTCT	109.297
ATTGA	101.342	3.88432	2170	187	ATTGA	101.342
ATTGB	103.882	5.26929	1188	139	ATTGT	102.618
ATTGC	101.842	3.77677	1857	178	ATTGC	101.842
ATTGG	102.606	3.91767	2143	204	ATTGG	102.606
ATTGT	102.618	5.5079	1258	139	ATTGT	102.618
ATTTA	100.337	3.0415	1796	208	ATTTA	100.337
ATTTB	92.7591	2.99577	1234	188	ATTTT	92.7838
ATTTC	96.6057	2.69021	2056	216	ATTTC	96.6057
ATTTG	97.8081	2.7891	1595	185	ATTTG	97.8081
ATTTT	92.7838	2.76183	1314	180	ATTTT	92.7838
BAAAA	85.8921	3.15647	2056	239	TAAAA	86.0552
BAAAB	77.167	3.06826	2347	189	TAAAT	77.647
BAAAC	78.1983	3.00062	2480	226	TAAAC	78.0052
BAAAG	84.5196	2.97704	3067	281	TAAAG	84.4859
BAAAT	77.4273	3.02964	1988	159	TAAAT	77.647
BAABA	81.8368	3.75055	2785	280	TAATA	82.5463
BAABB	69.418	4.94699	1676	155	TAATT	70.5982
BAABC	76.486	4.85972	2011	193	TAATC	76.8023
BAABG	78.8561	4.01069	2151	213	TAATG	79.3143
BAABT	70.2637	4.08574	1988	164	TAATT	70.5982
BAACA	89.3784	3.30149	2891	289	TAACA	89.0786
BAACB	84.4299	2.38427	2682	270	TAACT	84.4265
BAACC	86.5441	2.83476	3098	290	TAACC	86.3615
BAACG	87.7543	2.90926	2932	287	TAACG	87.9263
BAACT	84.4225	2.54658	2802	259	TAACT	84.4265
BAAGA	83.2109	2.90024	2788	211	TAAGA	83.2432
BAAGB	78.258	3.222	1489	148	TAAGT	78.2688
BAAGC	79.3191	2.85475	2635	241	TAAGC	79.2365
BAAGG	83.2621	3.03279	1854	210	TAAGG	83.4131
BAAGT	78.0477	3.24417	1501	164	TAAGT	78.2688
BAATA	82.1983	3.78326	2629	257	TAATA	82.5463
BAATB	69.1537	4.67997	2104	203	TAATT	70.5982
BAATC	77.0428	4.99131	2373	229	TAATC	76.8023
BAATG	79.4914	3.54614	2776	259	TAATG	79.3143
BAATT	70.5886	4.15939	1774	184	TAATT	70.5982
BABAA	112.695	6.42793	2245	213	TATAA	107.928
BABAB	113.275	7.45514	1946	166	TATAT	108.076
BABAC	108.387	5.52342	2394	164	TATAC	106.327
BABAG	111.484	6.00554	2377	220	TATAG	107.537
BABAT	112.76	6.79232	1669	154	TATAT	108.076
BABBA	105.486	4.03773	2291	172	TATTA	103.892
BABBB	97.6652	3.13196	1435	171	TATTT	97.0088
BABBC	100.41	3.60923	1773	161	TATTC	99.5007
BABBG	103.336	3.95823	2089	163	TATTG	102.403
BABBT	97.4687	2.90294	1525	149	TATTT	97.0088
BABCA	119.871	5.49619	2506	200	TATCA	116.498
BABCB	119.463	5.82123	2111	176	TATCT	116.473
BABCC	120.07	5.25798	3222	265	TATCC	116.518
BABCG	119.503	5.69221	2334	208	TATCG	116.32
BABCT	119.343	5.562	2755	218	TATCT	116.473
BABGA	108.36	5.53558	2250	191	TATGA	105.615
BABGB	114.356	7.76655	1387	126	TATGT	108.683
BABGC	110.17	5.9915	1702	159	TATGC	106.437
BABGG	109.265	6.18325	2067	185	TATGG	105.624
BABGT	112.748	6.54407	1697	137	TATGT	108.683
BABTA	105.334	4.17648	2054	203	TATTA	103.892
BABTB	99.0176	3.68045	1570	137	TATTT	97.0088
BABTC	101.117	3.75934	1764	171	TATTC	99.5007
BABTG	104.047	3.81705	2060	173	TATTG	102.403
BABTT	98.1518	3.56702	1177	139	TATTT	97.0088
BACAA	104.007	3.83981	2494	234	TACAA	103.658
BACAB	96.2847	4.39766	1427	163	TACAT	96.8722
BACAC	97.7988	4.03465	842	110	TACAC	97.8925
BACAG	102.442	4.22369	1623	175	TACAG	101.78
BACAT	96.4161	4.1818	1185	158	TACAT	96.8722
BACBA	97.079	3.86105	1530	191	TACTA	97.3739
BACBB	86.4353	3.36753	961	126	TACTT	86.4088
BACBC	92.5108	3.05991	917	109	TACTC	92.8538
BACBG	94.1583	2.62322	1816	176	TACTG	94.9052
BACBT	86.273	4.02215	854	121	TACTT	86.4088
BACCA	104.141	3.32412	2620	249	TACCA	103.606
BACCB	100.709	4.03277	2214	236	TACCT	100.33
BACCC	101.469	3.69771	1529	180	TACCC	101.401
BACCG	102.88	3.50312	2323	245	TACCG	102.6
BACCT	100.918	4.22186	2051	224	TACCT	100.33
BACGA	99.1829	4.89182	919	120	TACGA	99.1645
BACGB	94.211	4.6576	1515	186	TACGT	94.4193
BACGC	97.2605	4.66316	1633	178	TACGC	96.7749
BACGG	99.3806	4.38181	1319	154	TACGG	99.778
BACGT	94.7925	5.08223	1518	167	TACGT	94.4193
BACTA	97.1624	3.92151	1601	199	TACTA	97.3739
BACTB	86.0745	3.6555	982	133	TACTT	86.4088
BACTC	92.5363	3.93565	997	125	TACTC	92.8538
BACTG	94.5953	2.75411	1775	171	TACTG	94.9052
BACTT	86.4674	3.52619	1125	152	TACTT	86.4088
BAGAA	78.1216	3.42933	2093	202	TAGAA	78.4426
BAGAB	68.7133	3.22717	1728	187	TAGAT	69.3572
BAGAC	69.3646	3.38997	2169	195	TAGAC	69.1867
BAGAG	77.3047	3.70836	2020	221	TAGAG	77.548
BAGAT	68.9917	2.99281	1894	160	TAGAT	69.3572
BAGBA	73.3232	4.6929	1336	119	TAGTA	75.2349
BAGBB	63.9437	3.98098	1122	111	TAGTT	64.1507
BAGBC	69.9282	5.41835	1408	128	TAGTC	69.9194
BAGBG	69.7929	4.69274	1542	128	TAGTG	70.5162
BAGBT	64.4933	4.39804	1193	113	TAGTT	64.1507
BAGCA	84.4243	2.81844	2092	200	TAGCA	83.9913
BAGCB	79.6742	2.8718	1863	194	TAGCT	79.6513
BAGCC	81.7177	2.6183	2403	224	TAGCC	81.6491
BAGCG	81.3833	2.95007	2111	210	TAGCG	81.5151
BAGCT	80.2088	2.44329	1775	182	TAGCT	79.6513
BAGGA	75.8675	3.6149	1808	174	TAGGA	76.0866
BAGGB	71.4945	3.13637	1673	169	TAGGT	71.4013
BAGGC	72.8954	3.52581	1748	162	TAGGC	72.9449
BAGGG	77.978	3.33566	1846	179	TAGGG	77.5942
BAGGT	71.1504	3.54725	1350	129	TAGGT	71.4013
BAGTA	74.6142	4.02646	1255	120	TAGTA	75.2349
BAGTB	62.5362	4.62128	1353	138	TAGTT	64.1507
BAGTC	69.5552	4.73098	1265	113	TAGTC	69.9194
BAGTG	70.4584	4.11617	2152	173	TAGTG	70.5162
BAGTT	64.6072	4.43592	1175	124	TAGTT	64.1507
BATAA	107.616	5.28811	2199	220	TATAA	107.928
BATAB	110.447	5.90369	2476	196	TATAT	108.076
BATAC	105.655	5.26943	1876	184	TATAC	106.327
BATAG	107.211	4.81297	2606	247	TATAG	107.537
BATAT	108.805	5.89736	1890	176	TATAT	108.076
BATBA	103.685	4.2275	1919	176	TATTA	103.892
BATBB	96.3743	3.65543	1070	117	TATTT	97.0088
BATBC	98.9803	3.95798	1678	128	TATTC	99.5007
BATBG	102.091	4.82334	1713	153	TATTG	102.403
BATBT	96.1284	4.09819	1321	145	TATTT	97.0088
BATCA	115.707	4.49976	2900	255	TATCA	116.498
BATCB	116.024	4.56913	2484	221	TATCT	116.473
BATCC	115.481	4.80412	2335	217	TATCC	116.518
BATCG	115.522	5.14973	1760	190	TATCG	116.32
BATCT	116.181	4.57147	2110	200	TATCT	116.473
BATGA	104.795	4.66772	1262	121	TATGA	105.615
BATGB	112.757	7.49724	1569	148	TATGT	108.683
BATGC	107.177	5.38487	2206	212	TATGC	106.437
BATGG	106.202	4.41618	2023	182	TATGG	105.624
BATGT	109.228	5.97265	1793	165	TATGT	108.683
BATTA	103.5	4.15922	1829	194	TATTA	103.892
BATTB	97.0907	3.94482	1755	193	TATTT	97.0088
BATTC	99.0091	3.38554	2383	184	TATTC	99.5007
BATTG	102.066	3.72985	2345	239	TATTG	102.403
BATTT	96.3674	3.22702	2122	190	TATTT	97.0088
BBAAA	90.6722	4.47275	4142	371	TTAAA	90.2059
BBAAB	83.1311	4.05195	3730	291	TTAAT	81.6377
BBAAC	84.125	4.49312	2788	316	TTAAC	82.4587
BBAAG	89.6097	5.02157	3358	315	TTAAG	88.8777
BBAAT	83.4163	3.99382	3523	284	TTAAT	81.6377
BBABA	87.0969	3.88151	2462	233	TTATA	86.5187
BBABB	78.5775	4.85213	2561	228	TTATT	77.8385
BBABC	84.9555	4.33177	2231	203	TTATC	83.1642
BBABG	84.8934	3.91689	3039	265	TTATG	84.1331
BBABT	79.1989	4.56056	2723	241	TTATT	77.8385
BBACA	93.3851	2.40352	3239	284	TTACA	92.5151
BBACB	90.6818	2.85179	2569	267	TTACT	89.3638
BBACC	91.8824	2.60532	3187	291	TTACC	90.4964
BBACG	92.0087	2.85301	2430	255	TTACG	91.3251
BBACT	90.6995	2.85821	2797	273	TTACT	89.3638
BBAGA	87.4702	4.37636	4100	339	TTAGA	86.4461
BBAGB	84.1258	4.60166	3178	276	TTAGT	82.1099
BBAGC	86.9883	3.42544	3138	306	TTAGC	84.943
BBAGG	88.9448	4.49269	3614	339	TTAGG	86.7677
BBAGT	84.2228	4.44337	2619	264	TTAGT	82.1099
BBATA	87.4151	3.94182	2561	255	TTATA	86.5187
BBATB	79.2461	4.5612	3363	276	TTATT	77.8385
BBATC	84.9683	4.30524	3624	305	TTATC	83.1642
BBATG	85.3707	3.80511	2859	257	TTATG	84.1331
BBATT	80.0662	4.04604	3559	282	TTATT	77.8385
BBBAA	106.774	4.01553	4190	314	TTTAA	103.733
BBBAB	104.995	4.5339	3438	268	TTTAT	101.644
BBBAC	103.113	3.92569	5457	328	TTTAC	101.339
BBBAG	105.361	3.72286	3246	252	TTTAG	102.446
BBBAT	104.695	4.31602	3243	245	TTTAT	101.644
BBBBA	98.5848	2.91457	2230	263	TTTTA	97.3173
BBBBB	91.9671	2.90197	1107	192	TTTTT	89.7642
BBBBC	95.4486	2.79016	2292	229	TTTTC	94.601
BBBBG	96.2776	3.02142	2341	263	TTTTG	95.741
BBBBT	92.4802	2.65012	1027	185	TTTTT	89.7642
BBBCA	109.588	4.89903	4581	424	TTTCA	106.668
BBBCB	108.208	5.42131	4538	370	TTTCT	106.38
BBBCC	108.936	4.94146	4095	377	TTTCC	106.057
BBBCG	109.285	4.99395	4296	383	TTTCG	106.509
BBBCT	108.857	4.98974	3298	283	TTTCT	106.38
BBBGA	103.059	4.18596	2199	234	TTTGA	99.4518
BBBGB	103.447	4.51642	2965	222	TTTGT	101.194
BBBGC	101.663	3.4198	3409	243	TTTGC	100.082
BBBGG	103.784	3.32164	3636	290	TTTGG	101.197
BBBGT	103.357	4.07745	2374	184	TTTGT	101.194
BBBTA	97.9567	2.76509	2717	264	TTTTA	97.3173
BBBTB	91.7442	3.0698	924	157	TTTTT	89.7642
BBBTC	95.9537	2.82448	1880	175	TTTTC	94.601
BBBTG	96.4721	2.46502	2715	268	TTTTG	95.741
BBBTT	92.1886	3.14708	865	166	TTTTT	89.7642
BBCAA	101.086	4.26828	3510	322	TTCAA	100.087
BBCAB	94.2443	4.5931	2129	197	TTCAT	93.3152
BBCAC	96.9045	3.43181	2919	297	TTCAC	95.1219
BBCAG	99.5763	4.32638	3350	309	TTCAG	97.978
BBCAT	94.9586	4.11	3039	243	TTCAT	93.3152
BBCBA	95.1456	3.35231	2799	302	TTCTA	94.6985
BBCBB	85.2893	4.09363	2464	240	TTCTT	85.0172
BBCBC	91.7457	3.91952	2069	205	TTCTC	90.4131
BBCBG	92.6814	3.81752	2516	258	TTCTG	91.9371
BBCBT	86.0982	3.62363	2993	268	TTCTT	85.0172
BBCCA	100.623	2.91797	4638	490	TTCCA	99.601
BBCCB	96.6287	3.5911	4653	429	TTCCT	95.0207
BBCCC	98.8255	2.67992	4184	447	TTCCC	97.5291
BBCCG	99.6178	2.98061	4737	466	TTCCG	98.2128
BBCCT	96.1454	3.96615	4898	408	TTCCT	95.0207
BBCGA	96.8649	4.62387	2752	268	TTCGA	95.6441
BBCGB	93.214	8.20981	3531	240	TTCGT	92.2976
BBCGC	95.8352	4.09867	3120	306	TTCGC	93.6815
BBCGG	97.6734	4.71139	2683	259	TTCGG	96.0549
BBCGT	93.7373	7.67719	3148	216	TTCGT	92.2976
BBCTA	95.9681	3.3804	3314	294	TTCTA	94.6985
BBCTB	86.3289	3.29436	2939	283	TTCTT	85.0172
BBCTC	92.4349	3.87835	2726	257	TTCTC	90.4131
BBCTG	93.6381	3.56963	3019	304	TTCTG	91.9371
BBCTT	86.913	3.65523	3061	287	TTCTT	85.0172
BBGAA	84.6905	5.14871	3135	257	TTGAA	82.6525
BBGAB	76.7911	4.2735	2370	213	TTGAT	74.9516
BBGAC	76.9587	4.38631	1825	194	TTGAC	75.3267
BBGAG	84.8931	4.8186	3002	268	TTGAG	82.0448
BBGAT	76.7853	4.36817	2606	183	TTGAT	74.9516
BBGBA	82.7832	3.86087	2454	207	TTGTA	81.5695
BBGBB	74.7145	5.51198	2131	177	TTGTT	74.1827
BBGBC	80.5403	5.21996	1780	143	TTGTC	79.5641
BBGBG	80.4025	4.60419	2758	216	TTGTG	79.2737
BBGBT	76.2697	4.62502	1367	136	TTGTT	74.1827
BBGCA	90.2734	2.62848	1827	195	TTGCA	88.9495
BBGCB	86.8977	3.71949	1909	220	TTGCT	85.8869
BBGCC	88.4595	3.29272	3044	278	TTGCC	86.7779
BBGCG	88.0149	3.59185	1883	193	TTGCG	87.1973
BBGCT	87.1835	3.60058	1918	216	TTGCT	85.8869
BBGGA	85.3232	5.33158	3658	276	TTGGA	83.2416
BBGGB	82.0077	5.80855	2999	240	TTGGT	80.1427
BBGGC	85.4998	3.8444	2354	237	TTGGC	82.7492
BBGGG	87.6046	5.33137	3148	285	TTGGG	84.8798
BBGGT	82.3367	5.48009	2780	244	TTGGT	80.1427
BBGTA	83.2432	4.10678	2524	223	TTGTA	81.5695
BBGTB	75.5584	4.80964	1338	123	TTGTT	74.1827
BBGTC	81.6777	4.06842	2480	202	TTGTC	79.5641
BBGTG	81.0818	4.37512	2545	236	TTGTG	79.2737
BBGTT	74.6923	4.53717	2475	127	TTGTT	74.1827
BBTAA	105.591	4.09901	3868	298	TTTAA	103.733
BBTAB	103.873	4.10417	3000	212	TTTAT	101.644
BBTAC	102.181	3.50426	5822	338	TTTAC	101.339
BBTAG	104.398	3.72815	4255	296	TTTAG	102.446
BBTAT	103.56	4.08673	3318	246	TTTAT	101.644
BBTBA	97.8994	2.99549	1771	216	TTTTA	97.3173
BBTBB	90.2873	2.75059	1083	161	TTTTT	89.7642
BBTBC	94.7824	3.52176	1488	178	TTTTC	94.601
BBTBG	96.1212	3.34419	1492	197	TTTTG	95.741
BBTBT	90.1577	3.15206	1093	158	TTTTT	89.7642
BBTCA	106.629	4.18496	4877	373	TTTCA	106.668
BBTCB	105.494	4.21452	3833	270	TTTCT	106.38
BBTCC	105.099	4.30793	5604	451	TTTCC	106.057
BBTCG	106.246	4.26991	5513	398	TTTCG	106.509
BBTCT	105.871	4.24426	4587	331	TTTCT	106.38
BBTGA	101.489	4.29439	2789	242	TTTGA	99.4518
BBTGB	102.684	3.93392	2646	175	TTTGT	101.194
BBTGC	100.517	3.28351	3207	215	TTTGC	100.082
BBTGG	102.186	3.91022	4015	287	TTTGG	101.197
BBTGT	102.116	4.31297	2264	170	TTTGT	101.194
BBTTA	97.4845	2.68622	3708	331	TTTTA	97.3173
BBTTB	90.3055	3.00515	1413	192	TTTTT	89.7642
BBTTC	94.9237	2.6578	2001	217	TTTTC	94.601
BBTTG	96.3066	2.7328	2215	256	TTTTG	95.741
BBTTT	90.6922	2.70673	1181	179	TTTTT	89.7642
BCAAA	88.4325	5.21604	3595	347	TCAAA	88.7297
BCAAB	79.6213	3.98374	3061	261	TCAAT	79.7637
BCAAC	81.4105	3.65582	2978	288	TCAAC	81.3565
BCAAG	87.2332	4.99093	3775	364	TCAAG	87.4608
BCAAT	80.2946	3.8346	3456	305	TCAAT	79.7637
BCABA	83.0651	4.04468	2759	252	TCATA	84.2673
BCABB	73.4643	5.22545	2267	234	TCATT	74.473
BCABC	79.3252	4.57377	1781	149	TCATC	80.2888
BCABG	80.6917	4.38781	2272	234	TCATG	81.4688
BCABT	73.9155	3.71316	2382	185	TCATT	74.473
BCACA	91.7934	2.3942	3703	374	TCACA	92.0048
BCACB	89.135	3.38966	3911	315	TCACT	88.2187
BCACC	89.794	2.44731	3792	386	TCACC	89.6533
BCACG	90.7086	2.72604	2585	260	TCACG	90.2958
BCACT	87.8973	3.29484	2164	300	TCACT	88.2187
BCAGA	83.3429	3.885	4495	362	TCAGA	83.2365
BCAGB	78.0399	4.51672	2515	223	TCAGT	77.86
BCAGC	82.1453	3.83859	1669	254	TCAGC	82.0567
BCAGG	83.7134	4.20977	3782	320	TCAGG	83.701
BCAGT	77.8206	3.98461	2249	243	TCAGT	77.86
BCATA	84.653	3.80333	3320	307	TCATA	84.2673
BCATB	73.4255	4.93536	2369	219	TCATT	74.473
BCATC	80.5688	4.26947	3048	258	TCATC	80.2888
BCATG	81.9004	3.78844	2696	244	TCATG	81.4688
BCATT	73.9848	3.78913	3030	285	TCATT	74.473
BCBAA	107.939	4.22091	2739	264	TCTAA	105.683
BCBAB	107.898	4.99138	2616	220	TCTAT	104.743
BCBAC	105.828	4.16556	2826	259	TCTAC	104.788
BCBAG	106.216	4.32478	2721	261	TCTAG	104.821
BCBAT	106.962	4.60298	2990	208	TCTAT	104.743
BCBBA	101.829	3.48052	2953	253	TCTTA	101.326
BCBBB	94.8477	3.22683	1572	190	TCTTT	94.0122
BCBBC	97.6479	3.78839	3044	230	TCTTC	97.1365
BCBBG	99.4951	3.66692	2926	270	TCTTG	99.3831
BCBBT	94.8705	3.07288	1511	185	TCTTT	94.0122
BCBCA	114.226	4.23308	2965	304	TCTCA	112.278
BCBCB	112.638	5.61016	2548	273	TCTCT	111.663
BCBCC	113.683	5.05143	2562	290	TCTCC	112.181
BCBCG	113.936	4.05941	2463	250	TCTCG	111.909
BCBCT	113.342	4.98196	2495	260	TCTCT	111.663
BCBGA	104.059	3.89683	2860	230	TCTGA	102.407
BCBGB	106.64	6.25705	2447	188	TCTGT	103.524
BCBGC	105.024	3.88802	2675	216	TCTGC	103.069
BCBGG	105.026	4.12553	2642	225	TCTGG	102.81
BCBGT	105.295	4.74538	1877	176	TCTGT	103.524
BCBTA	102.073	3.64532	3567	303	TCTTA	101.326
BCBTB	95.0221	3.21822	2005	248	TCTTT	94.0122
BCBTC	97.8152	3.36581	2887	253	TCTTC	97.1365
BCBTG	99.9732	3.04115	3055	277	TCTTG	99.3831
BCBTT	95.4085	2.64443	1914	203	TCTTT	94.0122
BCCAA	99.919	3.12901	3804	390	TCCAA	100.303
BCCAB	92.7721	3.34356	3420	348	TCCAT	92.8539
BCCAC	94.9607	2.55205	3171	339	TCCAC	94.7982
BCCAG	97.9023	3.39057	3944	397	TCCAG	97.6446
BCCAT	93.2829	3.10057	2436	255	TCCAT	92.8539
BCCBA	93.3352	3.47308	3093	328	TCCTA	94.6917
BCCBB	83.4035	3.3217	3534	335	TCCTT	83.7726
BCCBC	89.2584	4.20353	3134	316	TCCTC	89.6288
BCCBG	90.4674	3.38121	2895	320	TCCTG	91.3894
BCCBT	84.1256	3.23484	2994	291	TCCTT	83.7726
BCCCA	100.708	2.39708	5473	509	TCCCA	100.061
BCCCB	95.2289	2.76123	4814	473	TCCCT	95.4503
BCCCC	97.0922	2.15177	4721	537	TCCCC	96.7441
BCCCG	98.6237	2.45356	4572	486	TCCCG	97.9728
BCCCT	95.5556	2.55548	4840	442	TCCCT	95.4503
BCCGA	94.2523	3.66532	3481	339	TCCGA	94.1259
BCCGB	90.9545	4.13127	2421	249	TCCGT	90.3359
BCCGC	92.5548	2.82292	3570	354	TCCGC	92.6779
BCCGG	94.7604	3.36299	3308	322	TCCGG	94.7143
BCCGT	90.4817	3.94502	2730	246	TCCGT	90.3359
BCCTA	94.6747	3.17972	3062	332	TCCTA	94.6917
BCCTB	83.3285	3.45056	3257	340	TCCTT	83.7726
BCCTC	89.8832	3.77184	3262	344	TCCTC	89.6288
BCCTG	91.6679	3.19846	3095	325	TCCTG	91.3894
BCCTT	84.1773	3.65105	3570	349	TCCTT	83.7726
BCGAA	81.6854	3.80535	2665	221	TCGAA	81.9235
BCGAB	72.9272	3.87224	2271	220	TCGAT	73.0233
BCGAC	74.3945	3.39834	2510	193	TCGAC	74.4766
BCGAG	80.9284	4.30796	2478	242	TCGAG	80.6975
BCGAT	73.1907	3.0892	1804	151	TCGAT	73.0233
BCGBA	77.0323	4.83054	2413	205	TCGTA	78.6739
BCGBB	66.7363	4.92972	2047	187	TCGTT	67.3719
BCGBC	72.615	4.88557	1748	152	TCGTC	73.4773
BCGBG	72.9818	4.5697	1789	157	TCGTG	74.063
BCGBT	68.0802	5.68381	1702	148	TCGTT	67.3719
BCGCA	87.0655	3.27654	2350	259	TCGCA	86.7615
BCGCB	81.6185	2.88773	2393	235	TCGCT	81.9281
BCGCC	84.3096	2.98537	2293	219	TCGCC	84.1706
BCGCG	84.3562	3.54315	2700	251	TCGCG	83.9017
BCGCT	81.9906	2.58702	1805	183	TCGCT	81.9281
BCGGA	80.5013	4.3928	2956	243	TCGGA	80.8238
BCGGB	75.9099	4.37549	1812	176	TCGGT	75.7256
BCGGC	77.7932	3.78696	2159	231	TCGGC	77.5821
BCGGG	81.5269	4.47181	2717	253	TCGGG	81.2666
BCGGT	76.058	4.24678	2417	231	TCGGT	75.7256
BCGTA	78.7081	4.59018	2777	243	TCGTA	78.6739
BCGTB	67.4827	5.22168	1205	121	TCGTT	67.3719
BCGTC	73.3787	4.84285	1902	173	TCGTC	73.4773
BCGTG	74.3991	4.52959	2557	212	TCGTG	74.063
BCGTT	67.9717	4.14129	2146	187	TCGTT	67.3719
BCTAA	106.948	3.97525	3537	302	TCTAA	105.683
BCTAB	106.849	4.58285	3365	245	TCTAT	104.743
BCTAC	104.411	3.85584	2844	239	TCTAC	104.788
BCTAG	104.838	4.48879	2640	229	TCTAG	104.821
BCTAT	105.648	4.44056	2335	209	TCTAT	104.743
BCTBA	101.693	3.68928	2725	286	TCTTA	101.326
BCTBB	94.5066	3.34031	1358	190	TCTTT	94.0122
BCTBC	96.976	3.52946	2105	209	TCTTC	97.1365
BCTBG	99.3209	3.5915	1627	175	TCTTG	99.3831
BCTBT	94.6932	3.41283	1651	203	TCTTT	94.0122
BCTCA	112.353	4.29723	2122	255	TCTCA	112.278
BCTCB	111.324	4.80705	2341	223	TCTCT	111.663
BCTCC	112.28	4.75541	2286	252	TCTCC	112.181
BCTCG	112.362	4.31957	2127	225	TCTCG	111.909
BCTCT	111.808	5.15308	2405	248	TCTCT	111.663
BCTGA	102.771	3.86386	2399	241	TCTGA	102.407
BCTGB	105.505	5.66622	1990	151	TCTGT	103.524
BCTGC	103.181	3.67125	3427	216	TCTGC	103.069
BCTGG	103.12	3.61996	2579	233	TCTGG	102.81
BCTGT	103.917	4.54842	1827	151	TCTGT	103.524
BCTTA	101.621	3.48898	3559	320	TCTTA	101.326
BCTTB	94.9541	4.21428	1374	205	TCTTT	94.0122
BCTTC	97.1617	3.19081	3006	249	TCTTC	97.1365
BCTTG	99.4889	3.20521	2832	291	TCTTG	99.3831
BCTTT	94.3125	3.41745	2005	245	TCTTT	94.0122
BGAAA	77.4151	2.95356	1968	217	TGAAA	77.3965
BGAAB	66.6233	3.57064	2056	215	TGAAT	66.6771
BGAAC	69.0113	3.43029	3096	240	TGAAC	69.3166
BGAAG	75.3463	3.8416	1399	201	TGAAG	75.3667
BGAAT	67.0412	3.18937	1920	209	TGAAT	66.6771
BGABA	75.1328	5.18493	2376	236	TGATA	74.766
BGABB	64.3939	4.92057	1912	196	TGATT	64.4438
BGABC	69.6588	5.48624	2075	196	TGATC	70.1063
BGABG	71.1543	4.25551	1878	164	TGATG	71.444
BGABT	65.1122	4.29164	1271	134	TGATT	64.4438
BGACA	82.9954	3.7709	3679	305	TGACA	83.2114
BGACB	78.8975	2.96304	2254	209	TGACT	78.885
BGACC	80.6537	3.48871	3908	287	TGACC	80.5234
BGACG	81.9069	3.13915	3644	224	TGACG	81.7787
BGACT	79.2071	2.79809	2775	238	TGACT	78.885
BGAGA	76.3272	3.75122	2081	213	TGAGA	76.2821
BGAGB	71.6816	3.20473	1975	183	TGAGT	71.3151
BGAGC	72.2727	3.23531	2916	232	TGAGC	71.7414
BGAGG	76.8468	2.94103	1814	190	TGAGG	77.2632
BGAGT	71.5352	3.07865	1831	167	TGAGT	71.3151
BGATA	75.1765	4.52462	2769	256	TGATA	74.766
BGATB	63.2407	4.59717	1879	183	TGATT	64.4438
BGATC	69.9767	4.57983	2388	222	TGATC	70.1063
BGATG	71.2952	4.46099	1549	135	TGATG	71.444
BGATT	65.0387	4.39752	1940	192	TGATT	64.4438
BGBAA	106.093	5.2379	2566	192	TGTAA	103.348
BGBAB	105.296	7.25781	1182	95	TGTAT	102.641
BGBAC	102.969	5.2948	1238	126	TGTAC	100.528
BGBAG	104.74	5.22032	1739	148	TGTAG	102.243
BGBAT	104.023	6.27137	1387	107	TGTAT	102.641
BGBBA	101.112	4.19034	2676	196	TGTTA	99.6664
BGBBB	91.6425	4.85226	778	121	TGTTT	92.2147
BGBBC	95.3233	3.95936	2021	170	TGTTC	95.6445
BGBBG	95.8549	4.27979	1594	194	TGTTG	96.6732
BGBBT	91.9908	4.13111	919	127	TGTTT	92.2147
BGBCA	114.831	5.15145	2193	220	TGTCA	112.008
BGBCB	114.965	5.76212	1811	151	TGTCT	111.616
BGBCC	113.622	5.66424	2389	236	TGTCC	111.427
BGBCG	115.125	5.38378	2294	206	TGTCG	112.002
BGBCT	114.407	6.21247	1367	142	TGTCT	111.616
BGBGA	101.57	5.51648	1241	108	TGTGA	101.798
BGBGB	106.278	7.88307	1088	92	TGTGT	104.162
BGBGC	103.795	6.15408	1773	149	TGTGC	102.373
BGBGG	103.93	4.90349	2795	181	TGTGG	103.317
BGBGT	105.459	6.55744	1121	92	TGTGT	104.162
BGBTA	101.415	4.07131	1908	169	TGTTA	99.6664
BGBTB	92.9417	4.20525	608	85	TGTTT	92.2147
BGBTC	96.8749	4.14423	1818	152	TGTTC	95.6445
BGBTG	97.0641	3.8486	2108	187	TGTTG	96.6732
BGBTT	93.0625	3.84068	980	125	TGTTT	92.2147
BGCAA	101.265	4.1946	1723	164	TGCAA	101.233
BGCAB	93.9241	4.19169	996	100	TGCAT	93.7675
BGCAC	94.7139	3.1192	1671	161	TGCAC	94.7776
BGCAG	97.963	4.12279	1925	175	TGCAG	98.9918
BGCAT	93.3052	4.45193	1086	132	TGCAT	93.7675
BGCBA	94.7438	3.72799	1533	188	TGCTA	95.9091
BGCBB	82.8436	2.83396	1720	185	TGCTT	83.6239
BGCBC	88.8839	4.01537	1238	149	TGCTC	89.8271
BGCBG	91.0872	3.77816	1454	166	TGCTG	92.3995
BGCBT	82.9166	3.05907	1829	185	TGCTT	83.6239
BGCCA	101.691	2.95317	3133	277	TGCCA	102.107
BGCCB	97.768	3.35968	3776	257	TGCCT	97.4762
BGCCC	99.4242	3.06151	1835	248	TGCCC	99.6116
BGCCG	100.561	3.32527	2612	231	TGCCG	100.529
BGCCT	97.2983	3.37244	3324	269	TGCCT	97.4762
BGCGA	96.4607	4.25405	1194	121	TGCGA	96.2961
BGCGB	93.1765	5.12869	1446	134	TGCGT	92.4382
BGCGC	93.7926	3.58632	1933	181	TGCGC	93.8017
BGCGG	96.8278	4.25007	2079	166	TGCGG	96.7898
BGCGT	93.1456	4.13338	1145	114	TGCGT	92.4382
BGCTA	95.6562	3.18161	2527	235	TGCTA	95.9091
BGCTB	83.2078	3.04055	1134	136	TGCTT	83.6239
BGCTC	89.7891	3.80782	1854	182	TGCTC	89.8271
BGCTG	92.3342	3.20552	2171	199	TGCTG	92.3995
BGCTT	83.3752	2.88399	1923	203	TGCTT	83.6239
BGGAA	71.0079	3.64344	1573	176	TGGAA	71.1822
BGGAB	61.5537	3.08438	1422	139	TGGAT	61.8423
BGGAC	63.329	3.41734	1608	150	TGGAC	62.6069
BGGAG	70.4641	4.00048	1722	175	TGGAG	70.3915
BGGAT	62.1218	3.68024	1656	154	TGGAT	61.8423
BGGBA	72.1739	5.01101	1577	140	TGGTA	72.4791
BGGBB	63.4207	4.41972	1590	155	TGGTT	62.3654
BGGBC	68.0686	5.19001	1741	155	TGGTC	67.0472
BGGBG	68.4381	4.68248	1553	137	TGGTG	68.3093
BGGBT	63.1908	4.31549	1115	113	TGGTT	62.3654
BGGCA	81.9236	3.22572	2511	228	TGGCA	81.8563
BGGCB	77.3263	2.91091	2430	234	TGGCT	77.6024
BGGCC	79.6351	2.69999	1993	187	TGGCC	79.34
BGGCG	80.3353	3.02178	1338	146	TGGCG	79.9206
BGGCT	78.0871	2.72421	1513	170	TGGCT	77.6024
BGGGA	73.6797	3.36906	1724	149	TGGGA	73.0997
BGGGB	69.1503	3.29148	2051	190	TGGGT	68.7076
BGGGC	69.6328	3.65478	2327	211	TGGGC	69.5207
BGGGG	75.2227	3.87833	1585	172	TGGGG	74.9817
BGGGT	68.9509	3.50666	2022	194	TGGGT	68.7076
BGGTA	72.4689	5.1113	1765	189	TGGTA	72.4791
BGGTB	61.8185	4.73934	1415	140	TGGTT	62.3654
BGGTC	67.7155	4.97444	1965	172	TGGTC	67.0472
BGGTG	68.1813	4.18451	1981	179	TGGTG	68.3093
BGGTT	62.4168	4.37877	1562	169	TGGTT	62.3654
BGTAA	103.068	4.74268	2083	185	TGTAA	103.348
BGTAB	103.741	6.10657	1524	137	TGTAT	102.641
BGTAC	100.675	4.20589	1648	152	TGTAC	100.528
BGTAG	101.927	4.42174	2167	177	TGTAG	102.243
BGTAT	101.586	5.70985	2210	149	TGTAT	102.641
BGTBA	100.236	4.90998	1853	180	TGTTA	99.6664
BGTBB	90.4024	3.68293	928	147	TGTTT	92.2147
BGTBC	93.6249	4.51196	1953	165	TGTTC	95.6445
BGTBG	95.615	4.45001	1602	149	TGTTG	96.6732
BGTBT	90.3107	4.69876	1020	138	TGTTT	92.2147
BGTCA	112.197	4.76233	2195	222	TGTCA	112.008
BGTCB	111.705	5.21394	1958	199	TGTCT	111.616
BGTCC	110.745	4.82907	2394	250	TGTCC	111.427
BGTCG	110.942	4.93224	1522	155	TGTCG	112.002
BGTCT	111.631	5.44846	1893	164	TGTCT	111.616
BGTGA	101.026	4.75764	1975	131	TGTGA	101.798
BGTGB	105.203	6.48042	1168	118	TGTGT	104.162
BGTGC	101.784	4.97651	2316	190	TGTGC	102.373
BGTGG	102.586	4.28879	2332	187	TGTGG	103.317
BGTGT	103.708	5.62722	1619	134	TGTGT	104.162
BGTTA	99.4676	3.92513	2330	217	TGTTA	99.6664
BGTTB	90.7322	3.7065	1059	151	TGTTT	92.2147
BGTTC	95.339	3.92756	2165	184	TGTTC	95.6445
BGTTG	96.1757	4.39623	2357	181	TGTTG	96.6732
BGTTT	91.5294	3.70162	1378	175	TGTTT	92.2147
BTAAA	90.1306	4.8669	2991	306	TTAAA	90.2059
BTAAB	81.7539	3.89717	2731	224	TTAAT	81.6377
BTAAC	83.3523	3.9888	2884	292	TTAAC	82.4587
BTAAG	89.1529	4.43703	3364	257	TTAAG	88.8777
BTAAT	82.0105	3.83118	2486	207	TTAAT	81.6377
BTABA	85.7771	4.104	2345	210	TTATA	86.5187
BTABB	76.5609	5.27773	2356	232	TTATT	77.8385
BTABC	83.3847	4.80302	2528	239	TTATC	83.1642
BTABG	83.6845	4.4134	1808	160	TTATG	84.1331
BTABT	77.6969	4.42319	2163	208	TTATT	77.8385
BTACA	92.723	2.52335	3003	267	TTACA	92.5151
BTACB	89.0297	3.20773	2345	292	TTACT	89.3638
BTACC	90.7726	2.64428	3189	296	TTACC	90.4964
BTACG	91.2013	2.27843	2826	242	TTACG	91.3251
BTACT	89.6844	2.98733	2011	223	TTACT	89.3638
BTAGA	86.7077	4.19613	2631	228	TTAGA	86.4461
BTAGB	82.6458	4.18768	2196	206	TTAGT	82.1099
BTAGC	85.8714	3.4819	2221	244	TTAGC	84.943
BTAGG	87.349	4.24988	2671	248	TTAGG	86.7677
BTAGT	82.5476	4.12121	2315	202	TTAGT	82.1099
BTATA	86.4985	3.4463	2536	248	TTATA	86.5187
BTATB	77.5622	4.82039	3142	243	TTATT	77.8385
BTATC	83.4207	4.09171	3019	255	TTATC	83.1642
BTATG	84.2927	3.91795	2385	242	TTATG	84.1331
BTATT	78.6501	4.56696	3204	278	TTATT	77.8385
BTBAA	106.117	4.31812	2292	217	TTTAA	103.733
BTBAB	104.06	5.09838	1482	146	TTTAT	101.644
BTBAC	102.816	3.90837	3654	240	TTTAC	101.339
BTBAG	104.335	4.06285	1670	169	TTTAG	102.446
BTBAT	104.113	4.65893	2047	168	TTTAT	101.644
BTBBA	98.7829	2.86484	1726	223	TTTTA	97.3173
BTBBB	91.28	2.71436	886	165	TTTTT	89.7642
BTBBC	95.2471	3.25219	1730	183	TTTTC	94.601
BTBBG	95.9582	2.83746	1185	148	TTTTG	95.741
BTBBT	90.8443	2.67282	1101	166	TTTTT	89.7642
BTBCA	109.4	4.4304	2957	295	TTTCA	106.668
BTBCB	108.171	4.5548	3233	189	TTTCT	106.38
BTBCC	108.293	5.29998	2665	256	TTTCC	106.057
BTBCG	108.723	4.45642	2818	242	TTTCG	106.509
BTBCT	108.308	5.05294	2451	205	TTTCT	106.38
BTBGA	101.29	4.08246	1426	153	TTTGA	99.4518
BTBGB	103.053	4.87353	1487	136	TTTGT	101.194
BTBGC	101.222	3.97859	1936	141	TTTGC	100.082
BTBGG	103.549	3.94395	2272	191	TTTGG	101.197
BTBGT	102.825	4.48453	1594	142	TTTGT	101.194
BTBTA	98.0353	2.84493	2662	272	TTTTA	97.3173
BTBTB	90.8968	2.78532	834	153	TTTTT	89.7642
BTBTC	95.8467	2.95259	2064	199	TTTTC	94.601
BTBTG	96.0112	2.31173	3279	178	TTTTG	95.741
BTBTT	90.8383	2.72935	934	152	TTTTT	89.7642
BTCAA	100.411	4.14951	3646	327	TTCAA	100.087
BTCAB	93.7225	4.48915	2827	242	TTCAT	93.3152
BTCAC	95.5781	3.50537	2300	235	TTCAC	95.1219
BTCAG	97.9324	4.01533	2908	240	TTCAG	97.978
BTCAT	93.4699	4.26407	2698	202	TTCAT	93.3152
BTCBA	93.6415	3.65114	2890	247	TTCTA	94.6985
BTCBB	84.3578	4.05842	2133	223	TTCTT	85.0172
BTCBC	89.6696	4.03861	2088	193	TTCTC	90.4131
BTCBG	91.1685	3.77835	2157	193	TTCTG	91.9371
BTCBT	84.682	3.53166	1922	181	TTCTT	85.0172
BTCCA	99.7354	3.2254	4197	420	TTCCA	99.601
BTCCB	95.1948	3.7412	4313	391	TTCCT	95.0207
BTCCC	97.5161	2.81552	3135	403	TTCCC	97.5291
BTCCG	98.3618	3.17623	3807	353	TTCCG	98.2128
BTCCT	95.459	3.47432	4141	355	TTCCT	95.0207
BTCGA	95.5696	4.3882	2267	195	TTCGA	95.6441
BTCGB	92.4477	7.76246	2497	166	TTCGT	92.2976
BTCGC	94.2223	3.9978	2920	267	TTCGC	93.6815
BTCGG	96.0853	4.34885	2420	213	TTCGG	96.0549
BTCGT	91.7015	8.47834	3948	186	TTCGT	92.2976
BTCTA	94.5863	3.34268	2342	235	TTCTA	94.6985
BTCTB	84.4639	3.82741	2912	268	TTCTT	85.0172
BTCTC	90.8413	3.69518	2399	228	TTCTC	90.4131
BTCTG	92.4661	3.57389	2661	238	TTCTG	91.9371
BTCTT	85.3144	3.55136	2981	274	TTCTT	85.0172
BTGAA	83.1423	5.1868	2606	234	TTGAA	82.6525
BTGAB	74.9451	4.1327	2029	162	TTGAT	74.9516
BTGAC	75.5086	4.29819	1898	154	TTGAC	75.3267
BTGAG	82.5573	4.93297	1855	164	TTGAG	82.0448
BTGAT	75.1843	3.84215	1785	145	TTGAT	74.9516
BTGBA	81.4271	3.97294	2268	170	TTGTA	81.5695
BTGBB	75.2029	4.98556	1148	105	TTGTT	74.1827
BTGBC	80.0977	4.68793	1741	141	TTGTC	79.5641
BTGBG	79.67	4.63956	1934	173	TTGTG	79.2737
BTGBT	75.3438	5.56131	1267	111	TTGTT	74.1827
BTGCA	88.8984	2.90074	2193	222	TTGCA	88.9495
BTGCB	85.5423	3.59308	1645	225	TTGCT	85.8869
BTGCC	86.9567	3.3322	2740	253	TTGCC	86.7779
BTGCG	87.0732	3.23546	2223	215	TTGCG	87.1973
BTGCT	86.198	3.64141	1706	228	TTGCT	85.8869
BTGGA	83.9686	4.76632	2760	215	TTGGA	83.2416
BTGGB	80.4934	5.26689	2718	210	TTGGT	80.1427
BTGGC	83.2435	3.88117	2060	213	TTGGC	82.7492
BTGGG	85.0282	4.99062	2884	244	TTGGG	84.8798
BTGGT	80.8786	5.03815	2760	208	TTGGT	80.1427
BTGTA	82.1252	4.1924	2713	230	TTGTA	81.5695
BTGTB	73.9427	4.75131	1972	137	TTGTT	74.1827
BTGTC	79.6675	4.3946	2444	183	TTGTC	79.5641
BTGTG	79.1274	4.79057	2066	197	TTGTG	79.2737
BTGTT	74.5762	4.56263	2331	151	TTGTT	74.1827
BTTAA	103.869	4.25802	3129	299	TTTAA	103.733
BTTAB	103.245	4.36522	2474	214	TTTAT	101.644
BTTAC	101.92	3.63156	5444	324	TTTAC	101.339
BTTAG	102.596	4.05043	2521	266	TTTAG	102.446
BTTAT	101.545	4.14082	1740	190	TTTAT	101.644
BTTBA	98.0412	2.96827	1827	202	TTTTA	97.3173
BTTBB	90.2675	2.7647	1009	160	TTTTT	89.7642
BTTBC	94.6336	3.0875	1485	153	TTTTC	94.601
BTTBG	95.6593	3.35201	1558	203	TTTTG	95.741
BTTBT	90.2362	2.43738	1332	161	TTTTT	89.7642
BTTCA	106.415	3.49407	3211	300	TTTCA	106.668
BTTCB	105.919	3.53731	3600	299	TTTCT	106.38
BTTCC	105.827	3.54209	3996	353	TTTCC	106.057
BTTCG	106.139	4.26716	3216	279	TTTCG	106.509
BTTCT	106.457	3.40674	4835	255	TTTCT	106.38
BTTGA	98.899	3.83927	1485	176	TTTGA	99.4518
BTTGB	102.625	4.70347	2156	142	TTTGT	101.194
BTTGC	99.905	3.56705	2688	201	TTTGC	100.082
BTTGG	101.262	3.59653	2726	242	TTTGG	101.197
BTTGT	101.369	4.00923	1829	150	TTTGT	101.194
BTTTA	97.3977	3.16013	2996	301	TTTTA	97.3173
BTTTB	89.7898	2.4528	1793	192	TTTTT	89.7642
BTTTC	94.9109	2.69541	2122	237	TTTTC	94.601
BTTTG	95.9409	2.57328	1999	209	TTTTG	95.741
BTTTT	89.9295	2.22949	1930	223	TTTTT	89.7642
CAAAA	84.6044	3.50829	2526	286	CAAAA	84.6044
CAAAB	75.8711	3.00919	2781	204	CAAAT	76.0739
CAAAC	76.5265	3.04048	2586	214	CAAAC	76.5265
CAAAG	82.4058	3.20586	3395	318	CAAAG	82.4058
CAAAT	76.0739	3.18034	2413	195	CAAAT	76.0739
CAABA	79.3564	3.69814	2882	237	CAATA	80.029
CAABB	68.7483	4.26564	1879	163	CAATT	69.3226
CAABC	74.8455	4.34626	2952	253	CAATC	75.5999
CAABG	76.9381	3.61232	2482	228	CAATG	77.4077
CAABT	69.5866	3.832	1535	144	CAATT	69.3226
CAACA	87.9551	3.61975	2737	297	CAACA	87.9551
CAACB	82.544	2.4363	3111	308	CAACT	82.8857
CAACC	85.159	3.04863	3946	393	CAACC	85.159
CAACG	86.238	2.88495	2507	290	CAACG	86.238
CAACT	82.8857	2.42538	2139	234	CAACT	82.8857
CAAGA	81.5497	3.12611	2684	251	CAAGA	81.5497
CAAGB	76.1568	3.4343	1797	171	CAAGT	75.8764
CAAGC	77.8295	2.56406	3183	264	CAAGC	77.8295
CAAGG	81.7707	2.88253	3343	328	CAAGG	81.7707
CAAGT	75.8764	2.96632	1796	165	CAAGT	75.8764
CAATA	80.029	3.65318	3743	307	CAATA	80.029
CAATB	68.4949	4.41909	2244	202	CAATT	69.3226
CAATC	75.5999	4.12817	2963	282	CAATC	75.5999
CAATG	77.4077	3.32118	2977	276	CAATG	77.4077
CAATT	69.3226	4.16204	2305	215	CAATT	69.3226
CABAA	109.249	6.6	2337	210	CATAA	105.025
CABAB	108.415	7.40335	1901	170	CATAT	105.379
CABAC	107.329	6.09564	1893	180	CATAC	104.566
CABAG	107.923	5.85077	2127	186	CATAG	104.739
CABAT	108.63	6.60817	2233	167	CATAT	105.379
CABBA	103.778	4.0849	3137	232	CATTA	102.037
CABBB	96.0588	3.35743	1098	148	CATTT	94.5911
CABBC	99.4757	3.86082	1746	180	CATTC	98.2895
CABBG	100.151	4.33033	1576	203	CATTG	99.3033
CABBT	96.1531	3.4171	1151	150	CATTT	94.5911
CABCA	119.39	6.73439	1828	197	CATCA	114.81
CABCB	117.628	7.12538	1926	175	CATCT	114.53
CABCC	119.749	6.39761	2457	230	CATCC	114.912
CABCG	118.028	6.77427	1843	176	CATCG	114.614
CABCT	118.521	6.83295	1191	117	CATCT	114.53
CABGA	105.066	5.52001	2149	187	CATGA	102.695
CABGB	109.072	7.23065	1261	100	CATGT	106.582
CABGC	107.118	6.18418	1793	167	CATGC	104.627
CABGG	106.287	5.21727	2139	189	CATGG	104.362
CABGT	108.797	6.29883	1599	136	CATGT	106.582
CABTA	103.976	4.70313	2128	194	CATTA	102.037
CABTB	96.506	4.33809	723	96	CATTT	94.5911
CABTC	100.214	3.93787	1528	157	CATTC	98.2895
CABTG	100.136	3.90669	2498	214	CATTG	99.3033
CABTT	96.1424	3.72429	884	116	CATTT	94.5911
CACAA	103.692	4.0959	2722	211	CACAA	103.692
CACAB	96.7708	3.95325	1689	174	CACAT	97.0376
CACAC	98.2967	2.99653	1714	179	CACAC	98.2967
CACAG	101.754	4.30553	2443	210	CACAG	101.754
CACAT	97.0376	4.28375	1806	168	CACAT	97.0376
CACBA	97.1926	3.71001	1536	191	CACTA	97.7326
CACBB	85.0406	2.55633	2332	209	CACTT	85.2049
CACBC	91.253	3.44153	1386	193	CACTC	92.1279
CACBG	93.6543	3.40236	1370	173	CACTG	94.0465
CACBT	85.3104	2.44566	1571	144	CACTT	85.2049
CACCA	104.271	3.05025	3303	296	CACCA	104.271
CACCB	100.142	3.40531	3395	312	CACCT	100.131
CACCC	101.496	2.56136	2978	339	CACCC	101.496
CACCG	102.791	3.18835	2711	265	CACCG	102.791
CACCT	100.131	3.30424	3066	267	CACCT	100.131
CACGA	98.5941	4.21726	1599	159	CACGA	98.5941
CACGB	95.6499	5.33465	1558	163	CACGT	93.5127
CACGC	96.1829	3.92302	1516	181	CACGC	96.1829
CACGG	98.8923	3.97115	2155	219	CACGG	98.8923
CACGT	93.5127	4.8495	908	109	CACGT	93.5127
CACTA	97.7326	2.94632	2125	229	CACTA	97.7326
CACTB	84.8726	2.6291	2251	209	CACTT	85.2049
CACTC	92.1279	3.24228	1333	173	CACTC	92.1279
CACTG	94.0465	2.93395	2205	229	CACTG	94.0465
CACTT	85.2049	2.85655	2011	177	CACTT	85.2049
CAGAA	76.3603	3.46407	2142	238	CAGAA	76.3603
CAGAB	66.1141	3.70806	1881	192	CAGAT	66.7755
CAGAC	67.5252	4.12123	2746	171	CAGAC	67.5252
CAGAG	75.7391	3.20126	1789	180	CAGAG	75.7391
CAGAT	66.7755	3.90039	1443	145	CAGAT	66.7755
CAGBA	72.6244	4.67399	2064	177	CAGTA	73.5497
CAGBB	63.8707	5.23799	1508	152	CAGTT	64.3089
CAGBC	68.5011	5.33782	1471	130	CAGTC	68.5573
CAGBG	68.6528	4.42987	1977	174	CAGTG	69.825
CAGBT	64.519	4.43455	987	94	CAGTT	64.3089
CAGCA	84.3301	3.37256	1975	256	CAGCA	84.3301
CAGCB	79.0883	2.81598	2590	248	CAGCT	79.558
CAGCC	81.9766	2.80699	2896	263	CAGCC	81.9766
CAGCG	81.4737	2.51334	2691	258	CAGCG	81.4737
CAGCT	79.558	2.32592	1668	152	CAGCT	79.558
CAGGA	74.2876	3.71413	2234	205	CAGGA	74.2876
CAGGB	70.169	3.21971	2201	177	CAGGT	70.4949
CAGGC	70.8543	3.28021	2338	198	CAGGC	70.8543
CAGGG	75.6751	3.52091	2659	251	CAGGG	75.6751
CAGGT	70.4949	3.7537	1955	195	CAGGT	70.4949
CAGTA	73.5497	4.09331	2134	168	CAGTA	73.5497
CAGTB	62.1457	4.70493	1233	124	CAGTT	64.3089
CAGTC	68.5573	4.44228	1832	178	CAGTC	68.5573
CAGTG	69.825	4.04021	2142	179	CAGTG	69.825
CAGTT	64.3089	4.3042	1050	107	CAGTT	64.3089
CATAA	105.025	4.28326	3066	264	CATAA	105.025
CATAB	106.757	5.72947	2441	187	CATAT	105.379
CATAC	104.566	5.05977	2081	181	CATAC	104.566
CATAG	104.739	3.90367	1885	175	CATAG	104.739
CATAT	105.379	4.91117	1729	165	CATAT	105.379
CATBA	103.217	4.38017	2165	185	CATTA	102.037
CATBB	95.4902	3.72829	1071	153	CATTT	94.5911
CATBC	98.0105	3.81944	1596	154	CATTC	98.2895
CATBG	98.6169	4.0749	1781	179	CATTG	99.3033
CATBT	95.2202	3.895	731	102	CATTT	94.5911
CATCA	114.81	5.00857	2219	242	CATCA	114.81
CATCB	115.025	5.36904	1832	172	CATCT	114.53
CATCC	114.912	6.09671	2403	252	CATCC	114.912
CATCG	114.614	5.13425	1864	192	CATCG	114.614
CATCT	114.53	5.42484	1389	141	CATCT	114.53
CATGA	102.695	4.08806	2137	181	CATGA	102.695
CATGB	108.801	7.17146	1582	131	CATGT	106.582
CATGC	104.627	4.79671	1986	165	CATGC	104.627
CATGG	104.362	4.21094	2065	182	CATGG	104.362
CATGT	106.582	5.00023	1955	145	CATGT	106.582
CATTA	102.037	3.90898	2644	260	CATTA	102.037
CATTB	94.356	3.74567	1217	181	CATTT	94.5911
CATTC	98.2895	3.56704	2556	221	CATTC	98.2895
CATTG	99.3033	3.78654	2367	242	CATTG	99.3033
CATTT	94.5911	3.33475	1600	225	CATTT	94.5911
CBAAA	91.4267	4.50091	4673	417	CTAAA	90.9123
CBAAB	82.6791	4.02161	5728	473	CTAAT	82.7395
CBAAC	84.2012	4.18082	3522	381	CTAAC	83.6904
CBAAG	90.0316	4.70487	4483	441	CTAAG	89.3793
CBAAT	83.402	3.7639	4273	364	CTAAT	82.7395
CBABA	89.2388	3.73316	4886	354	CTATA	88.0271
CBABB	80.1056	4.6745	4667	426	CTATT	80.2868
CBABC	85.982	4.30698	3549	318	CTATC	85.4024
CBABG	85.7639	4.02756	3590	329	CTATG	85.765
CBABT	80.8482	4.40368	3846	362	CTATT	80.2868
CBACA	94.1468	2.43499	4622	442	CTACA	93.7915
CBACB	90.8367	2.83428	4088	435	CTACT	90.5865
CBACC	92.3266	2.59266	4700	451	CTACC	91.7621
CBACG	92.8777	2.71359	4957	425	CTACG	92.388
CBACT	91.1011	3.09934	3921	395	CTACT	90.5865
CBAGA	87.688	4.50108	4375	379	CTAGA	87.0181
CBAGB	83.7368	4.26982	3114	280	CTAGT	83.027
CBAGC	86.3899	3.2474	3758	378	CTAGC	85.5419
CBAGG	88.8943	4.07921	5027	458	CTAGG	87.9254
CBAGT	84.0886	3.81494	3540	287	CTAGT	83.027
CBATA	88.5659	3.65982	4169	413	CTATA	88.0271
CBATB	80.315	4.46037	4158	401	CTATT	80.2868
CBATC	86.354	3.94191	3973	385	CTATC	85.4024
CBATG	86.4273	3.76936	4198	428	CTATG	85.765
CBATT	81.1681	4.15126	4723	467	CTATT	80.2868
CBBAA	105.82	5.33652	4691	453	CTTAA	102.313
CBBAB	104.582	5.92262	2530	266	CTTAT	100.812
CBBAC	103.993	4.15582	3276	302	CTTAC	102.131
CBBAG	103.61	4.90559	3534	329	CTTAG	101.224
CBBAT	103.805	5.88752	2141	215	CTTAT	100.812
CBBBA	98.8821	2.92099	2503	329	CTTTA	97.5523
CBBBB	92.7981	2.76435	1549	255	CTTTT	91.3637
CBBBC	96.0744	2.96553	3980	317	CTTTC	94.6013
CBBBG	96.2743	2.81404	2591	357	CTTTG	95.6948
CBBBT	92.7232	2.63418	1470	239	CTTTT	91.3637
CBBCA	111.049	4.8149	4826	494	CTTCA	107.639
CBBCB	110.35	5.25665	3338	341	CTTCT	107.062
CBBCC	109.946	5.05762	3941	432	CTTCC	106.694
CBBCG	110.286	4.60624	4068	432	CTTCG	107.153
CBBCT	110.51	4.7285	3235	337	CTTCT	107.062
CBBGA	99.9957	4.29502	2278	240	CTTGA	98.5947
CBBGB	104.105	5.32723	1272	128	CTTGT	101.212
CBBGC	102.405	3.82782	2664	261	CTTGC	100.137
CBBGG	101.551	4.8607	3015	304	CTTGG	99.0593
CBBGT	103.535	4.43538	2084	180	CTTGT	101.212
CBBTA	98.3744	3.21866	3388	407	CTTTA	97.5523
CBBTB	92.6593	2.70129	1593	248	CTTTT	91.3637
CBBTC	96.2995	2.92709	3224	335	CTTTC	94.6013
CBBTG	96.5019	2.86221	3026	374	CTTTG	95.6948
CBBTT	93.0077	2.72432	1322	228	CTTTT	91.3637
CBCAA	101.465	4.20739	4472	402	CTCAA	101.704
CBCAB	95.6917	4.58053	2989	261	CTCAT	95.1818
CBCAC	97.9566	3.1862	3936	364	CTCAC	97.1469
CBCAG	100.778	4.03934	5102	424	CTCAG	99.6595
CBCAT	95.53	4.57138	2559	208	CTCAT	95.1818
CBCBA	95.5507	3.15122	3719	366	CTCTA	95.8854
CBCBB	86.0853	3.76588	3769	383	CTCTT	86.8208
CBCBC	92.4424	4.23238	3235	335	CTCTC	92.3055
CBCBG	93.762	3.38788	3533	347	CTCTG	93.5035
CBCBT	87.111	3.56201	3251	325	CTCTT	86.8208
CBCCA	101.177	2.91179	6165	595	CTCCA	100.41
CBCCB	97.6173	3.65943	6951	523	CTCCT	96.9308
CBCCC	99.2513	2.7592	6294	604	CTCCC	98.3169
CBCCG	99.8598	3.09956	6324	592	CTCCG	99.2098
CBCCT	97.6899	3.54559	6859	608	CTCCT	96.9308
CBCGA	97.9376	4.08597	3431	288	CTCGA	97.218
CBCGB	94.0564	8.48251	3298	188	CTCGT	92.5116
CBCGC	96.1288	4.08871	3330	304	CTCGC	95.6012
CBCGG	99.4116	3.98531	4506	285	CTCGG	97.4046
CBCGT	93.5943	7.9189	2980	151	CTCGT	92.5116
CBCTA	96.3346	3.15913	6291	448	CTCTA	95.8854
CBCTB	87.0096	3.5168	3491	346	CTCTT	86.8208
CBCTC	93.2423	3.84634	4085	390	CTCTC	92.3055
CBCTG	94.4533	3.47293	4842	431	CTCTG	93.5035
CBCTT	87.6043	3.51868	3665	375	CTCTT	86.8208
CBGAA	84.2312	4.79421	4349	378	CTGAA	83.2313
CBGAB	76.5361	4.80322	2680	233	CTGAT	76.0609
CBGAC	77.3523	4.22923	2327	246	CTGAC	76.4219
CBGAG	84.4483	4.61562	3566	336	CTGAG	82.6542
CBGAT	76.946	4.45254	2552	235	CTGAT	76.0609
CBGBA	83.4542	3.90648	3950	337	CTGTA	82.7085
CBGBB	76.1556	5.28629	2464	214	CTGTT	76.0856
CBGBC	82.0524	5.05379	2852	265	CTGTC	81.1432
CBGBG	81.5198	4.29254	3116	288	CTGTG	81.3176
CBGBT	76.806	4.88795	2570	239	CTGTT	76.0856
CBGCA	90.6429	2.70247	3646	338	CTGCA	90.1108
CBGCB	87.5869	3.26031	3172	380	CTGCT	86.7796
CBGCC	88.8363	2.93318	3660	366	CTGCC	87.7676
CBGCG	88.7706	2.85189	3352	303	CTGCG	87.9804
CBGCT	87.7106	3.39033	3144	360	CTGCT	86.7796
CBGGA	84.9051	4.70292	5651	418	CTGGA	84.149
CBGGB	82.3679	4.64731	3100	259	CTGGT	81.34
CBGGC	84.0779	3.70573	3670	352	CTGGC	82.8184
CBGGG	86.4706	4.96947	3339	311	CTGGG	85.0418
CBGGT	81.9616	5.39769	3333	297	CTGGT	81.34
CBGTA	83.7144	3.6307	4411	367	CTGTA	82.7085
CBGTB	75.7508	5.40019	2647	232	CTGTT	76.0856
CBGTC	82.1602	4.11594	3479	285	CTGTC	81.1432
CBGTG	81.3263	4.11413	3756	341	CTGTG	81.3176
CBGTT	77.2584	4.47351	2335	245	CTGTT	76.0856
CBTAA	103.866	4.58902	3488	383	CTTAA	102.313
CBTAB	102.801	5.37729	2599	264	CTTAT	100.812
CBTAC	102.393	3.49949	3764	316	CTTAC	102.131
CBTAG	101.754	3.5596	3325	343	CTTAG	101.224
CBTAT	100.865	4.9537	2779	284	CTTAT	100.812
CBTBA	98.1347	3.02727	2526	343	CTTTA	97.5523
CBTBB	92.0763	2.83637	1738	239	CTTTT	91.3637
CBTBC	94.8083	2.93907	2964	303	CTTTC	94.6013
CBTBG	95.1548	2.92788	2514	323	CTTTG	95.6948
CBTBT	91.7113	2.90883	1535	231	CTTTT	91.3637
CBTCA	107.806	4.15589	4615	490	CTTCA	107.639
CBTCB	107.499	4.44613	3770	352	CTTCT	107.062
CBTCC	107.2	4.6522	3771	408	CTTCC	106.694
CBTCG	107.375	4.02433	4029	413	CTTCG	107.153
CBTCT	107.682	3.98757	3578	354	CTTCT	107.062
CBTGA	99.0986	3.65207	3288	272	CTTGA	98.5947
CBTGB	102.807	5.00521	1694	169	CTTGT	101.212
CBTGC	100.462	3.59365	2728	276	CTTGC	100.137
CBTGG	99.8145	3.50579	3448	334	CTTGG	99.0593
CBTGT	101.519	4.21247	1708	177	CTTGT	101.212
CBTTA	97.779	2.67573	3800	443	CTTTA	97.5523
CBTTB	91.8072	2.75656	2151	348	CTTTT	91.3637
CBTTC	95.1188	2.77441	3750	374	CTTTC	94.6013
CBTTG	96.0098	2.76938	3063	343	CTTTG	95.6948
CBTTT	91.7164	2.21173	2288	304	CTTTT	91.3637
CCAAA	89.595	4.83371	5212	485	CCAAA	89.595
CCAAB	80.5689	4.09916	4420	376	CCAAT	80.9954
CCAAC	81.8992	3.60734	4119	390	CCAAC	81.8992
CCAAG	88.439	4.89623	5231	474	CCAAG	88.439
CCAAT	80.9954	3.77291	4768	421	CCAAT	80.9954
CCABA	84.389	4.20896	3884	395	CCATA	86.1478
CCABB	73.5465	4.67505	3251	331	CCATT	74.7343
CCABC	80.537	4.82229	3480	314	CCATC	81.4863
CCABG	82.1262	4.31859	3572	354	CCATG	82.7189
CCABT	74.9485	4.48356	2482	258	CCATT	74.7343
CCACA	93.1225	2.12233	6177	520	CCACA	93.1225
CCACB	89.176	3.10112	3245	463	CCACT	89.2863
CCACC	90.9714	2.33172	5897	545	CCACC	90.9714
CCACG	92.3909	2.32854	5017	482	CCACG	92.3909
CCACT	89.2863	2.88122	3347	434	CCACT	89.2863
CCAGA	84.0751	4.35471	5020	413	CCAGA	84.0751
CCAGB	78.3256	4.06938	3627	349	CCAGT	77.9604
CCAGC	82.8703	3.54578	3484	411	CCAGC	82.8703
CCAGG	84.6268	4.51977	4518	421	CCAGG	84.6268
CCAGT	77.9604	3.86239	3963	318	CCAGT	77.9604
CCATA	86.1478	3.90074	4449	410	CCATA	86.1478
CCATB	73.6852	4.82811	3520	371	CCATT	74.7343
CCATC	81.4863	3.95144	3595	345	CCATC	81.4863
CCATG	82.7189	3.91615	4111	401	CCATG	82.7189
CCATT	74.7343	3.95792	4146	396	CCATT	74.7343
CCBAA	110.293	4.37548	3505	338	CCTAA	107.607
CCBAB	109.358	5.40451	3049	259	CCTAT	106.648
CCBAC	108.423	4.07977	3188	293	CCTAC	106.344
CCBAG	108.11	4.08335	3139	283	CCTAG	106.637
CCBAT	108.225	4.75992	2949	275	CCTAT	106.648
CCBBA	103.745	3.73154	3763	343	CCTTA	103.064
CCBBB	95.938	3.20289	2698	311	CCTTT	95.548
CCBBC	98.7675	3.33338	2846	255	CCTTC	98.5826
CCBBG	101.801	3.90106	3213	293	CCTTG	101.186
CCBBT	96.0882	2.97923	2549	286	CCTTT	95.548
CCBCA	115.852	4.33354	2969	306	CCTCA	113.945
CCBCB	114.242	4.6721	3564	323	CCTCT	113.339
CCBCC	115.64	4.41399	3298	338	CCTCC	113.711
CCBCG	115.452	4.37108	3120	310	CCTCG	113.74
CCBCT	114.516	5.35998	2686	262	CCTCT	113.339
CCBGA	105.307	4.04674	2763	263	CCTGA	104.057
CCBGB	108.505	6.0359	2106	187	CCTGT	105.468
CCBGC	106.28	4.06927	2402	237	CCTGC	105.017
CCBGG	106.626	3.92487	3289	276	CCTGG	104.674
CCBGT	106.724	4.61384	2155	199	CCTGT	105.468
CCBTA	103.982	3.0432	4013	357	CCTTA	103.064
CCBTB	95.9672	3.28059	2159	262	CCTTT	95.548
CCBTC	99.5735	3.08112	3957	339	CCTTC	98.5826
CCBTG	101.699	3.16585	3323	282	CCTTG	101.186
CCBTT	96.1589	3.12212	3391	340	CCTTT	95.548
CCCAA	102.036	3.23054	3661	469	CCCAA	102.036
CCCAB	94.1192	3.07588	4795	386	CCCAT	94.0861
CCCAC	96.2205	2.30943	4895	485	CCCAC	96.2205
CCCAG	99.0089	2.70739	5606	434	CCCAG	99.0089
CCCAT	94.0861	2.77587	3820	347	CCCAT	94.0861
CCCBA	94.3446	3.31006	4026	376	CCCTA	95.6823
CCCBB	84.1788	3.70363	4164	401	CCCTT	84.9063
CCCBC	90.3822	3.90659	4478	407	CCCTC	91.2735
CCCBG	91.7875	3.05948	4922	415	CCCTG	92.6955
CCCBT	84.8674	3.16742	3907	371	CCCTT	84.9063
CCCCA	102.124	2.70191	6944	703	CCCCA	102.124
CCCCB	96.5596	2.37798	8588	666	CCCCT	96.6125
CCCCC	99.6265	2.58246	4782	658	CCCCC	99.6265
CCCCG	100.395	2.44896	4334	555	CCCCG	100.395
CCCCT	96.6125	2.438	8875	644	CCCCT	96.6125
CCCGA	95.5467	3.14778	4637	396	CCCGA	95.5467
CCCGB	92.0635	3.55034	3702	323	CCCGT	91.6249
CCCGC	93.7362	2.68725	4927	453	CCCGC	93.7362
CCCGG	95.6988	3.18436	4827	410	CCCGG	95.6988
CCCGT	91.6249	3.44009	3406	282	CCCGT	91.6249
CCCTA	95.6823	2.89633	5594	525	CCCTA	95.6823
CCCTB	84.1896	3.47175	4572	465	CCCTT	84.9063
CCCTC	91.2735	3.25362	4773	433	CCCTC	91.2735
CCCTG	92.6955	2.644	5034	438	CCCTG	92.6955
CCCTT	84.9063	3.25507	4699	475	CCCTT	84.9063
CCGAA	82.9117	4.32243	3290	290	CCGAA	82.9117
CCGAB	72.3576	3.43917	2014	217	CCGAT	73.0182
CCGAC	73.9916	3.36062	2869	258	CCGAC	73.9916
CCGAG	81.4192	4.17487	2298	236	CCGAG	81.4192
CCGAT	73.0182	3.43553	2236	202	CCGAT	73.0182
CCGBA	78.0563	4.82155	3138	267	CCGTA	78.5784
CCGBB	67.4202	4.92873	1753	188	CCGTT	67.7591
CCGBC	73.0192	5.51605	1974	187	CCGTC	73.8792
CCGBG	74.0978	5.25963	2388	210	CCGTG	74.4068
CCGBT	67.7742	4.55605	2065	188	CCGTT	67.7591
CCGCA	88.7605	2.74402	3640	381	CCGCA	88.7605
CCGCB	82.8178	2.89653	4251	399	CCGCT	83.3169
CCGCC	85.72	2.74873	4144	384	CCGCC	85.72
CCGCG	85.4864	2.88449	3477	340	CCGCG	85.4864
CCGCT	83.3169	2.72322	3023	288	CCGCT	83.3169
CCGGA	81.092	4.25183	3324	267	CCGGA	81.092
CCGGB	75.6623	4.30114	2654	263	CCGGT	75.9917
CCGGC	78.7995	3.95963	2391	306	CCGGC	78.7995
CCGGG	82.4494	4.67044	3693	338	CCGGG	82.4494
CCGGT	75.9917	4.22544	2778	242	CCGGT	75.9917
CCGTA	78.5784	4.32869	3172	303	CCGTA	78.5784
CCGTB	66.787	4.77425	2769	254	CCGTT	67.7591
CCGTC	73.8792	4.44508	2447	218	CCGTC	73.8792
CCGTG	74.4068	3.96892	2836	249	CCGTG	74.4068
CCGTT	67.7591	4.1152	2472	236	CCGTT	67.7591
CCTAA	107.607	4.15845	3398	332	CCTAA	107.607
CCTAB	107.595	4.9573	2754	240	CCTAT	106.648
CCTAC	106.344	3.86871	3230	311	CCTAC	106.344
CCTAG	106.637	4.02619	3105	282	CCTAG	106.637
CCTAT	106.648	4.41433	3116	281	CCTAT	106.648
CCTBA	104.105	3.85512	4916	324	CCTTA	103.064
CCTBB	96.2356	3.24613	2402	264	CCTTT	95.548
CCTBC	98.8791	3.49641	3162	285	CCTTC	98.5826
CCTBG	101.674	3.74552	2852	284	CCTTG	101.186
CCTBT	95.8253	3.53993	1798	223	CCTTT	95.548
CCTCA	113.945	3.79566	3340	344	CCTCA	113.945
CCTCB	113.202	4.3667	3108	315	CCTCT	113.339
CCTCC	113.711	4.1429	2800	302	CCTCC	113.711
CCTCG	113.74	3.93739	2690	253	CCTCG	113.74
CCTCT	113.339	4.27402	3039	297	CCTCT	113.339
CCTGA	104.057	3.99691	3092	278	CCTGA	104.057
CCTGB	107.522	6.00814	2412	198	CCTGT	105.468
CCTGC	105.017	4.36109	3030	301	CCTGC	105.017
CCTGG	104.674	3.57741	3065	279	CCTGG	104.674
CCTGT	105.468	4.40597	2326	200	CCTGT	105.468
CCTTA	103.064	3.36422	3506	390	CCTTA	103.064
CCTTB	95.5122	3.32197	2215	316	CCTTT	95.548
CCTTC	98.5826	3.262	3457	327	CCTTC	98.5826
CCTTG	101.186	3.35757	3388	367	CCTTG	101.186
CCTTT	95.548	3.08821	2801	354	CCTTT	95.548
CGAAA	78.6072	2.96634	2521	270	CGAAA	78.6072
CGAAB	67.882	3.83591	1802	177	CGAAT	68.7588
CGAAC	70.8723	4.27663	3139	255	CGAAC	70.8723
CGAAG	77.0882	3.28497	1975	253	CGAAG	77.0882
CGAAT	68.7588	4.10211	1487	183	CGAAT	68.7588
CGABA	77.1321	5.69373	1635	230	CGATA	77.947
CGABB	65.1287	4.27291	2265	218	CGATT	65.9087
CGABC	71.1357	5.36592	2553	236	CGATC	71.5101
CGABG	73.2673	5.00513	1560	228	CGATG	73.9889
CGABT	66.3196	4.18926	1809	161	CGATT	65.9087
CGACA	84.4019	3.79277	2978	308	CGACA	84.4019
CGACB	80.2425	3.0253	2071	237	CGACT	80.4502
CGACC	81.8822	3.29558	3021	302	CGACC	81.8822
CGACG	83.092	3.0434	2686	246	CGACG	83.092
CGACT	80.4502	2.59899	2024	210	CGACT	80.4502
CGAGA	77.1416	2.89963	2108	195	CGAGA	77.1416
CGAGB	72.1761	2.86829	2355	193	CGAGT	72.0529
CGAGC	72.6953	3.37532	3136	263	CGAGC	72.6953
CGAGG	77.743	2.64355	1745	190	CGAGG	77.743
CGAGT	72.0529	2.99035	2305	199	CGAGT	72.0529
CGATA	77.947	4.95237	2019	276	CGATA	77.947
CGATB	64.125	4.65842	2494	251	CGATT	65.9087
CGATC	71.5101	5.07532	2574	289	CGATC	71.5101
CGATG	73.9889	5.10987	1849	254	CGATG	73.9889
CGATT	65.9087	3.46344	2887	229	CGATT	65.9087
CGBAA	106.146	6.14144	1388	119	CGTAA	104.333
CGBAB	105.782	6.531	1671	122	CGTAT	103.224
CGBAC	104.016	5.75819	1239	103	CGTAC	102.057
CGBAG	105.523	5.71921	1648	147	CGTAG	103.347
CGBAT	105.114	6.48215	928	84	CGTAT	103.224
CGBBA	102.58	4.39296	2379	199	CGTTA	101.028
CGBBB	93.0787	3.8781	729	107	CGTTT	92.6783
CGBBC	97.1626	3.90783	1368	133	CGTTC	96.3405
CGBBG	97.8747	4.23632	1945	191	CGTTG	97.7454
CGBBT	93.9116	3.88084	651	86	CGTTT	92.6783
CGBCA	116.822	6.31495	1335	137	CGTCA	114.516
CGBCB	115.324	7.1034	969	108	CGTCT	112.614
CGBCC	117.187	6.59157	2402	217	CGTCC	113.698
CGBCG	115.575	6.75097	1349	148	CGTCG	114.01
CGBCT	114.65	6.57436	778	85	CGTCT	112.614
CGBGA	102.729	4.36202	1514	110	CGTGA	102.303
CGBGB	108.235	6.41044	1025	92	CGTGT	104.733
CGBGC	105.841	5.73359	1195	102	CGTGC	104.575
CGBGG	106.16	5.33265	1941	153	CGTGG	104.08
CGBGT	106.165	5.72671	1188	95	CGTGT	104.733
CGBTA	103.046	4.01462	1679	156	CGTTA	101.028
CGBTB	93.7064	4.27896	740	83	CGTTT	92.6783
CGBTC	98.4255	4.06539	1805	170	CGTTC	96.3405
CGBTG	98.6019	4.30276	1787	157	CGTTG	97.7454
CGBTT	94.174	4.03955	585	73	CGTTT	92.6783
CGCAA	102.666	4.11999	1692	143	CGCAA	102.666
CGCAB	96.1335	3.62228	1430	118	CGCAT	96.6337
CGCAC	97.0975	3.25616	1002	103	CGCAC	97.0975
CGCAG	101.102	4.33582	2287	175	CGCAG	101.102
CGCAT	96.6337	3.63702	1065	118	CGCAT	96.6337
CGCBA	96.68	3.77374	2061	214	CGCTA	97.925
CGCBB	84.8662	2.83384	874	128	CGCTT	85.547
CGCBC	89.9137	3.75591	1938	184	CGCTC	90.7629
CGCBG	93.0983	3.34262	1721	186	CGCTG	94.2604
CGCBT	85.4333	3.04316	919	114	CGCTT	85.547
CGCCA	104.102	3.11672	3573	318	CGCCA	104.102
CGCCB	100.418	3.28695	4462	292	CGCCT	100.51
CGCCC	101.677	2.72219	3370	376	CGCCC	101.677
CGCCG	103.411	3.0923	4373	290	CGCCG	103.411
CGCCT	100.51	3.37725	3323	257	CGCCT	100.51
CGCGA	98.5006	4.47348	1819	150	CGCGA	98.5006
CGCGB	95.3121	4.92759	1322	108	CGCGT	94.6233
CGCGC	96.3582	2.9684	2015	107	CGCGC	96.3582
CGCGG	99.151	4.61533	2078	172	CGCGG	99.151
CGCGT	94.6233	4.7838	1915	121	CGCGT	94.6233
CGCTA	97.925	3.29312	2218	229	CGCTA	97.925
CGCTB	85.0803	2.88433	795	115	CGCTT	85.547
CGCTC	90.7629	3.49042	2045	201	CGCTC	90.7629
CGCTG	94.2604	3.01091	2282	231	CGCTG	94.2604
CGCTT	85.547	2.79659	949	129	CGCTT	85.547
CGGAA	70.9354	3.5858	1448	172	CGGAA	70.9354
CGGAB	61.0183	3.91301	1301	141	CGGAT	61.3349
CGGAC	63.0527	4.22734	1337	131	CGGAC	63.0527
CGGAG	70.1065	4.15389	1569	220	CGGAG	70.1065
CGGAT	61.3349	3.17681	1314	134	CGGAT	61.3349
CGGBA	71.4898	5.04232	2477	218	CGGTA	72.1664
CGGBB	62.764	4.01159	1171	127	CGGTT	62.8444
CGGBC	67.3151	5.39414	1549	159	CGGTC	67.1986
CGGBG	67.4447	4.40195	2581	203	CGGTG	68.0755
CGGBT	63.1717	4.12135	924	105	CGGTT	62.8444
CGGCA	83.6018	3.5403	1792	215	CGGCA	83.6018
CGGCB	77.8625	3.53768	1957	189	CGGCT	78.3394
CGGCC	81.0989	2.80202	2318	278	CGGCC	81.0989
CGGCG	81.2771	2.82261	1731	206	CGGCG	81.2771
CGGCT	78.3394	2.7105	1585	158	CGGCT	78.3394
CGGGA	72.643	3.47515	2138	198	CGGGA	72.643
CGGGB	68.7572	3.63284	2822	249	CGGGT	68.7029
CGGGC	68.8657	3.61293	2302	201	CGGGC	68.8657
CGGGG	74.6664	3.1525	2581	255	CGGGG	74.6664
CGGGT	68.7029	3.42574	2060	213	CGGGT	68.7029
CGGTA	72.1664	4.66123	2247	210	CGGTA	72.1664
CGGTB	61.8275	4.22032	1484	147	CGGTT	62.8444
CGGTC	67.1986	4.93621	2612	232	CGGTC	67.1986
CGGTG	68.0755	4.31235	2661	221	CGGTG	68.0755
CGGTT	62.8444	4.27115	1231	115	CGGTT	62.8444
CGTAA	104.333	4.52856	1786	158	CGTAA	104.333
CGTAB	104.207	5.54013	1359	104	CGTAT	103.224
CGTAC	102.057	4.87444	2070	179	CGTAC	102.057
CGTAG	103.347	4.08589	2288	188	CGTAG	103.347
CGTAT	103.224	5.13384	1194	101	CGTAT	103.224
CGTBA	101.743	4.68843	2231	194	CGTTA	101.028
CGTBB	92.1966	4.21919	969	136	CGTTT	92.6783
CGTBC	95.2577	4.0442	1745	156	CGTTC	96.3405
CGTBG	96.6347	4.74771	1677	169	CGTTG	97.7454
CGTBT	92.1996	3.99165	955	131	CGTTT	92.6783
CGTCA	114.516	9.10616	1976	176	CGTCA	114.516
CGTCB	113.897	5.06241	1120	114	CGTCT	112.614
CGTCC	113.698	5.39509	2609	245	CGTCC	113.698
CGTCG	114.01	4.73261	2215	229	CGTCG	114.01
CGTCT	112.614	5.40048	1040	109	CGTCT	112.614
CGTGA	102.303	4.47443	1765	131	CGTGA	102.303
CGTGB	105.458	6.14505	1180	99	CGTGT	104.733
CGTGC	104.575	5.00758	1509	140	CGTGC	104.575
CGTGG	104.08	4.57233	1927	159	CGTGG	104.08
CGTGT	104.733	4.67479	745	73	CGTGT	104.733
CGTTA	101.028	4.06638	2838	254	CGTTA	101.028
CGTTB	92.3003	3.73426	1121	153	CGTTT	92.6783
CGTTC	96.3405	3.7297	2477	204	CGTTC	96.3405
CGTTG	97.7454	3.93051	2883	246	CGTTG	97.7454
CGTTT	92.6783	3.65175	1069	140	CGTTT	92.6783
CTAAA	90.9123	4.58225	3268	331	CTAAA	90.9123
CTAAB	82.2583	3.97422	4472	355	CTAAT	82.7395
CTAAC	83.6904	3.95216	3545	357	CTAAC	83.6904
CTAAG	89.3793	4.612	3025	295	CTAAG	89.3793
CTAAT	82.7395	3.87735	4019	319	CTAAT	82.7395
CTABA	86.6818	4.06911	2235	246	CTATA	88.0271
CTABB	78.8709	5.47082	3142	293	CTATT	80.2868
CTABC	83.9578	4.54647	2340	208	CTATC	85.4024
CTABG	84.2763	4.17343	2994	282	CTATG	85.765
CTABT	79.7562	6.67014	2787	252	CTATT	80.2868
CTACA	93.7915	2.40607	4100	379	CTACA	93.7915
CTACB	90.3502	2.99686	3078	385	CTACT	90.5865
CTACC	91.7621	2.6096	4446	393	CTACC	91.7621
CTACG	92.388	2.51292	3638	345	CTACG	92.388
CTACT	90.5865	2.80369	3331	360	CTACT	90.5865
CTAGA	87.0181	4.11791	3623	322	CTAGA	87.0181
CTAGB	82.6511	4.31346	3076	278	CTAGT	83.027
CTAGC	85.5419	3.1096	3100	370	CTAGC	85.5419
CTAGG	87.9254	4.18809	3279	309	CTAGG	87.9254
CTAGT	83.027	4.13104	3384	294	CTAGT	83.027
CTATA	88.0271	3.80597	3290	364	CTATA	88.0271
CTATB	79.5558	5.14808	4537	373	CTATT	80.2868
CTATC	85.4024	4.20305	4372	373	CTATC	85.4024
CTATG	85.765	3.7469	4149	354	CTATG	85.765
CTATT	80.2868	4.60636	3668	331	CTATT	80.2868
CTBAA	104.649	5.01574	3091	298	CTTAA	102.313
CTBAB	103.615	5.45015	2359	203	CTTAT	100.812
CTBAC	104.015	3.84054	2902	264	CTTAC	102.131
CTBAG	102.719	4.545	2618	265	CTTAG	101.224
CTBAT	103.067	5.54479	2347	210	CTTAT	100.812
CTBBA	98.3036	2.92487	2278	295	CTTTA	97.5523
CTBBB	92.9131	2.39258	1506	236	CTTTT	91.3637
CTBBC	95.5995	2.82909	3256	293	CTTTC	94.6013
CTBBG	96.1231	2.69594	2070	231	CTTTG	95.6948
CTBBT	92.5144	2.56342	1313	201	CTTTT	91.3637
CTBCA	110.148	4.39342	3151	342	CTTCA	107.639
CTBCB	109.288	4.48117	3756	365	CTTCT	107.062
CTBCC	109.525	4.4594	3262	368	CTTCC	106.694
CTBCG	109.611	4.10615	2900	281	CTTCG	107.153
CTBCT	109.467	4.58055	2746	264	CTTCT	107.062
CTBGA	100.079	4.00008	2252	219	CTTGA	98.5947
CTBGB	103.484	4.88209	1731	168	CTTGT	101.212
CTBGC	101.715	3.66585	2326	241	CTTGC	100.137
CTBGG	100.939	4.23909	2650	260	CTTGG	99.0593
CTBGT	103.143	4.52078	1812	129	CTTGT	101.212
CTBTA	98.4942	2.8075	2409	285	CTTTA	97.5523
CTBTB	92.4275	2.51573	1795	242	CTTTT	91.3637
CTBTC	95.8272	2.77955	2964	276	CTTTC	94.6013
CTBTG	96.3606	2.69887	2487	302	CTTTG	95.6948
CTBTT	92.6259	2.44468	1832	249	CTTTT	91.3637
CTCAA	101.704	3.74724	4628	365	CTCAA	101.704
CTCAB	95.0096	4.41884	2717	242	CTCAT	95.1818
CTCAC	97.1469	3.34312	3343	283	CTCAC	97.1469
CTCAG	99.6595	4.09727	3789	320	CTCAG	99.6595
CTCAT	95.1818	4.4609	2285	209	CTCAT	95.1818
CTCBA	94.8323	3.81293	2935	306	CTCTA	95.8854
CTCBB	85.0589	3.55576	2981	317	CTCTT	86.8208
CTCBC	91.4274	4.45343	2991	277	CTCTC	92.3055
CTCBG	92.5142	3.91948	2936	282	CTCTG	93.5035
CTCBT	85.9705	3.49888	3046	314	CTCTT	86.8208
CTCCA	100.41	2.87664	5660	513	CTCCA	100.41
CTCCB	96.7675	3.72982	6247	515	CTCCT	96.9308
CTCCC	98.3169	2.72146	4289	512	CTCCC	98.3169
CTCCG	99.2098	3.31266	5189	458	CTCCG	99.2098
CTCCT	96.9308	3.3965	5723	467	CTCCT	96.9308
CTCGA	97.218	4.58185	3138	244	CTCGA	97.218
CTCGB	93.3826	8.40867	2839	173	CTCGT	92.5116
CTCGC	95.6012	4.05526	3266	259	CTCGC	95.6012
CTCGG	97.4046	4.2164	2887	237	CTCGG	97.4046
CTCGT	92.5116	8.30718	3850	168	CTCGT	92.5116
CTCTA	95.8854	3.15893	4920	415	CTCTA	95.8854
CTCTB	85.6838	3.64141	3261	315	CTCTT	86.8208
CTCTC	92.3055	4.1487	3183	299	CTCTC	92.3055
CTCTG	93.5035	3.35839	3418	309	CTCTG	93.5035
CTCTT	86.8208	3.27641	3692	350	CTCTT	86.8208
CTGAA	83.2313	4.69938	3627	296	CTGAA	83.2313
CTGAB	75.7186	5.06457	2851	257	CTGAT	76.0609
CTGAC	76.4219	4.28028	2019	191	CTGAC	76.4219
CTGAG	82.6542	4.49567	2509	221	CTGAG	82.6542
CTGAT	76.0609	4.53234	2594	217	CTGAT	76.0609
CTGBA	82.801	3.95716	3120	252	CTGTA	82.7085
CTGBB	75.163	5.70009	2547	215	CTGTT	76.0856
CTGBC	81.2601	4.53307	2043	192	CTGTC	81.1432
CTGBG	80.6313	4.52684	2557	236	CTGTG	81.3176
CTGBT	75.9134	5.32401	1971	178	CTGTT	76.0856
CTGCA	90.1108	2.754	3479	287	CTGCA	90.1108
CTGCB	86.3891	3.53403	1895	279	CTGCT	86.7796
CTGCC	87.7676	3.1364	3256	324	CTGCC	87.7676
CTGCG	87.9804	3.17204	2500	255	CTGCG	87.9804
CTGCT	86.7796	3.72673	2217	282	CTGCT	86.7796
CTGGA	84.149	5.00855	3838	271	CTGGA	84.149
CTGGB	81.1415	4.9525	3006	272	CTGGT	81.34
CTGGC	82.8184	3.81846	2716	315	CTGGC	82.8184
CTGGG	85.0418	5.0356	3033	261	CTGGG	85.0418
CTGGT	81.34	4.70345	2604	226	CTGGT	81.34
CTGTA	82.7085	3.53984	3981	316	CTGTA	82.7085
CTGTB	75.1309	5.54121	2486	218	CTGTT	76.0856
CTGTC	81.1432	4.63629	3166	244	CTGTC	81.1432
CTGTG	81.3176	4.28249	3764	305	CTGTG	81.3176
CTGTT	76.0856	5.41033	3062	254	CTGTT	76.0856
CTTAA	102.313	4.11394	3987	401	CTTAA	102.313
CTTAB	101.781	5.1017	2768	276	CTTAT	100.812
CTTAC	102.131	3.69693	3697	327	CTTAC	102.131
CTTAG	101.224	3.68797	3567	276	CTTAG	101.224
CTTAT	100.812	4.59061	2546	289	CTTAT	100.812
CTTBA	98.194	2.69206	2570	331	CTTTA	97.5523
CTTBB	91.9682	2.50837	1730	247	CTTTT	91.3637
CTTBC	94.9607	3.2928	2602	295	CTTTC	94.6013
CTTBG	95.0741	3.10005	2112	299	CTTTG	95.6948
CTTBT	91.7835	2.58975	1353	207	CTTTT	91.3637
CTTCA	107.639	4.08852	3403	367	CTTCA	107.639
CTTCB	107.159	5.1666	3491	350	CTTCT	107.062
CTTCC	106.694	4.2023	4021	436	CTTCC	106.694
CTTCG	107.153	4.29022	3583	347	CTTCG	107.153
CTTCT	107.062	4.25134	3983	338	CTTCT	107.062
CTTGA	98.5947	3.22992	4463	324	CTTGA	98.5947
CTTGB	102.899	5.27877	1697	185	CTTGT	101.212
CTTGC	100.137	3.88158	2214	227	CTTGC	100.137
CTTGG	99.0593	3.54725	3565	305	CTTGG	99.0593
CTTGT	101.212	4.6014	1816	194	CTTGT	101.212
CTTTA	97.5523	2.71247	3483	387	CTTTA	97.5523
CTTTB	91.3397	2.68508	1832	296	CTTTT	91.3637
CTTTC	94.6013	2.81263	3153	337	CTTTC	94.6013
CTTTG	95.6948	2.5714	3135	409	CTTTG	95.6948
CTTTT	91.3637	2.52239	2221	352	CTTTT	91.3637
GAAAA	82.4355	3.19446	2164	252	GAAAA	82.4355
GAAAB	73.976	2.38191	2137	227	GAAAT	74.3673
GAAAC	73.9025	3.58094	2934	231	GAAAC	73.9025
GAAAG	80.8346	2.68457	2459	280	GAAAG	80.8346
GAAAT	74.3673	3.31124	1826	207	GAAAT	74.3673
GAABA	78.6565	4.47092	1888	202	GAATA	79.5888
GAABB	67.2932	4.13152	2005	196	GAATT	67.785
GAABC	74.4407	5.6086	1848	225	GAATC	74.5165
GAABG	75.7142	4.16576	1922	211	GAATG	76.4782
GAABT	67.9413	3.64767	2155	178	GAATT	67.785
GAACA	85.8032	3.74753	3096	293	GAACA	85.8032
GAACB	81.3206	2.68902	2208	221	GAACT	81.6754
GAACC	82.7203	3.36947	2896	286	GAACC	82.7203
GAACG	84.4245	3.28985	2517	197	GAACG	84.4245
GAACT	81.6754	2.69586	2226	196	GAACT	81.6754
GAAGA	79.8419	3.01579	2718	240	GAAGA	79.8419
GAAGB	74.247	2.47214	2267	196	GAAGT	74.2163
GAAGC	76.4485	2.14646	3255	262	GAAGC	76.4485
GAAGG	80.0502	3.29064	2273	231	GAAGG	80.0502
GAAGT	74.2163	2.64819	2077	167	GAAGT	74.2163
GAATA	79.5888	4.25229	2562	239	GAATA	79.5888
GAATB	66.8449	3.92591	2429	229	GAATT	67.785
GAATC	74.5165	4.96628	2144	235	GAATC	74.5165
GAATG	76.4782	4.28176	2040	203	GAATG	76.4782
GAATT	67.785	4.02928	2495	229	GAATT	67.785
GABAA	112.473	6.52738	2083	213	GATAA	108.207
GABAB	112.055	7.6256	2080	151	GATAT	107.798
GABAC	109.742	6.54524	1776	182	GATAC	107.178
GABAG	111.297	6.24256	1857	175	GATAG	107.357
GABAT	110.365	7.47292	2014	166	GATAT	107.798
GABBA	105.709	4.25705	1881	140	GATTA	103.817
GABBB	96.9584	3.71296	991	108	GATTT	97.1125
GABBC	100.45	4.06226	1634	159	GATTC	100.086
GABBG	103.041	4.01803	2018	159	GATTG	101.83
GABBT	97.6171	3.2867	1497	114	GATTT	97.1125
GABCA	119.312	5.92097	1982	199	GATCA	115.504
GABCB	118.747	7.06281	2033	197	GATCT	114.873
GABCC	119.159	7.29501	1980	190	GATCC	115.509
GABCG	119.377	6.04975	1911	186	GATCG	115.832
GABCT	117.599	6.80886	1829	162	GATCT	114.873
GABGA	107.541	6.67987	1910	145	GATGA	105.994
GABGB	112.49	8.49252	1603	135	GATGT	110.042
GABGC	110.956	6.68143	1897	181	GATGC	108.069
GABGG	110.269	5.64152	2222	188	GATGG	107.308
GABGT	112.14	7.42624	1420	115	GATGT	110.042
GABTA	105.578	4.32298	1767	171	GATTA	103.817
GABTB	98.3133	3.82831	1437	117	GATTT	97.1125
GABTC	100.948	3.83749	1247	103	GATTC	100.086
GABTG	103.091	4.18142	1772	138	GATTG	101.83
GABTT	98.2817	3.76475	1508	146	GATTT	97.1125
GACAA	103.489	4.1515	2200	180	GACAA	103.489
GACAB	97.6614	3.80046	1429	118	GACAT	97.3803
GACAC	98.2823	3.27383	1715	171	GACAC	98.2823
GACAG	101.386	3.89542	2517	196	GACAG	101.386
GACAT	97.3803	3.5941	1861	172	GACAT	97.3803
GACBA	96.3772	3.48291	2058	196	GACTA	97.884
GACBB	85.3707	2.56954	1771	190	GACTT	85.7999
GACBC	90.3469	3.36355	1776	178	GACTC	91.7157
GACBG	93.5108	3.3749	1720	171	GACTG	94.9669
GACBT	85.898	2.92193	1447	149	GACTT	85.7999
GACCA	104.241	3.29135	3420	302	GACCA	104.241
GACCB	99.9359	3.3695	3016	246	GACCT	99.9383
GACCC	101.57	3.01731	2508	276	GACCC	101.57
GACCG	102.677	3.34155	3704	294	GACCG	102.677
GACCT	99.9383	3.37426	2575	236	GACCT	99.9383
GACGA	99.1926	3.72902	2587	212	GACGA	99.1926
GACGB	97.9433	4.9474	1818	149	GACGT	96.4786
GACGC	97.2963	3.78577	2030	162	GACGC	97.2963
GACGG	99.8356	6.50495	2882	207	GACGG	99.8356
GACGT	96.4786	4.71679	1466	120	GACGT	96.4786
GACTA	97.884	3.02064	2584	227	GACTA	97.884
GACTB	85.1537	2.57346	1499	156	GACTT	85.7999
GACTC	91.7157	3.30507	1314	138	GACTC	91.7157
GACTG	94.9669	2.97206	2164	194	GACTG	94.9669
GACTT	85.7999	2.36243	1796	180	GACTT	85.7999
GAGAA	75.2225	2.50175	2617	268	GAGAA	75.2225
GAGAB	65.128	2.82634	2639	246	GAGAT	65.8724
GAGAC	66.6553	3.60923	3168	268	GAGAC	66.6553
GAGAG	74.2546	3.18371	2159	277	GAGAG	74.2546
GAGAT	65.8724	2.77952	2351	250	GAGAT	65.8724
GAGBA	72.4428	4.97851	1536	191	GAGTA	72.79
GAGBB	62.6746	3.40215	1433	116	GAGTT	62.8456
GAGBC	66.9898	5.0312	2388	198	GAGTC	66.6141
GAGBG	67.5415	4.75629	2358	192	GAGTG	68.0123
GAGBT	63.1302	3.46116	1183	117	GAGTT	62.8456
GAGCA	83.2252	3.22488	2831	259	GAGCA	83.2252
GAGCB	78.2747	2.92305	1657	179	GAGCT	78.5536
GAGCC	80.5643	2.99551	3066	286	GAGCC	80.5643
GAGCG	80.5453	3.37507	1712	157	GAGCG	80.5453
GAGCT	78.5536	2.18878	1894	178	GAGCT	78.5536
GAGGA	73.4436	3.15612	2773	263	GAGGA	73.4436
GAGGB	69.7485	3.20957	2438	184	GAGGT	69.841
GAGGC	70.1626	2.89484	3168	257	GAGGC	70.1626
GAGGG	74.8891	3.07116	2099	239	GAGGG	74.8891
GAGGT	69.841	2.85845	2386	196	GAGGT	69.841
GAGTA	72.79	4.60838	1489	193	GAGTA	72.79
GAGTB	61.9357	4.09807	1689	154	GAGTT	62.8456
GAGTC	66.6141	4.65841	2237	183	GAGTC	66.6141
GAGTG	68.0123	3.79354	2466	181	GAGTG	68.0123
GAGTT	62.8456	3.74635	1657	166	GAGTT	62.8456
GATAA	108.207	4.72657	3055	221	GATAA	108.207
GATAB	108.674	5.94207	2299	182	GATAT	107.798
GATAC	107.178	5.29044	2261	203	GATAC	107.178
GATAG	107.357	4.94365	2552	201	GATAG	107.357
GATAT	107.798	5.53358	1865	160	GATAT	107.798
GATBA	103.967	4.315	2830	208	GATTA	103.817
GATBB	96.6469	3.83775	1470	154	GATTT	97.1125
GATBC	99.4871	4.11207	1662	132	GATTC	100.086
GATBG	101.955	4.47588	1616	152	GATTG	101.83
GATBT	95.9016	3.49381	1700	155	GATTT	97.1125
GATCA	115.504	5.45934	2303	224	GATCA	115.504
GATCB	115.083	5.68328	1774	169	GATCT	114.873
GATCC	115.509	5.67418	2545	240	GATCC	115.509
GATCG	115.832	5.08899	1784	180	GATCG	115.832
GATCT	114.873	6.04998	1720	166	GATCT	114.873
GATGA	105.994	5.53199	2285	161	GATGA	105.994
GATGB	112.949	7.5679	1385	134	GATGT	110.042
GATGC	108.069	5.39495	1686	181	GATGC	108.069
GATGG	107.308	4.81832	2350	185	GATGG	107.308
GATGT	110.042	5.67247	1671	145	GATGT	110.042
GATTA	103.817	4.29344	2360	246	GATTA	103.817
GATTB	96.9429	3.49564	1863	182	GATTT	97.1125
GATTC	100.086	3.89814	2131	165	GATTC	100.086
GATTG	101.83	4.25127	1656	157	GATTG	101.83
[truncated: 1,126 more rows]
