# Supplementary material for: Multidimensional third-generation sequencing of modified DNA bases allows interrogation of complex biological systems
Source: Nat Commun. 2025 Jul 1;16:5676. doi: 10.1038/s41467-025-60896-x (PMC12215381; doi:10.1038/s41467-025-60896-x)
Supplement: Supplementary file 6 — Supplementary Data 4 [file 41467_2025_60896_MOESM6_ESM.xlsx]

## Sheet: DataS4_dU_Current_Values
fivemer	I	sd	evt_count	read_count	noU	noUcurr
AAAAA	83.7175	2.30003	3326	331	AAAAA	83.7175
AAAAU	76.2978	2.96726	3187	202	AAAAT	76.0826
AAAAC	76.6299	2.44971	3287	254	AAAAC	76.6299
AAAAG	82.622	2.03487	2270	245	AAAAG	82.622
AAAAT	76.0826	2.67743	2845	210	AAAAT	76.0826
AAAUA	81.1307	4.51098	1525	200	AAATA	80.6591
AAAUU	69.3785	4.02303	649	38	AAATT	68.9929
AAAUC	78.2033	5.51766	1073	137	AAATC	76.6305
AAAUG	78.0942	4.73192	1131	153	AAATG	77.7426
AAAUT	68.803	3.78875	619	46	AAATT	68.9929
AAACA	86.749	3.20906	2518	206	AAACA	86.749
AAACU	82.9813	2.7831	1312	152	AAACT	82.9861
AAACC	84.1941	3.07368	2831	265	AAACC	84.1941
AAACG	85.8252	2.9012	1881	159	AAACG	85.8252
AAACT	82.9861	2.5337	1368	129	AAACT	82.9861
AAAGA	81.2588	2.60166	2611	243	AAAGA	81.2588
AAAGU	75.7714	3.05891	1719	120	AAAGT	76.0457
AAAGC	77.8823	2.08492	3506	293	AAAGC	77.8823
AAAGG	81.2162	2.51708	3087	286	AAAGG	81.2162
AAAGT	76.0457	2.77343	2409	187	AAAGT	76.0457
AAATA	80.6591	4.09856	1901	252	AAATA	80.6591
AAATU	69.3119	3.23137	2023	142	AAATT	68.9929
AAATC	76.6305	4.7172	1852	243	AAATC	76.6305
AAATG	77.7426	3.74947	1657	234	AAATG	77.7426
AAATT	68.9929	3.45393	1708	140	AAATT	68.9929
AAUAA	111.505	7.72854	2691	249	AATAA	109.564
AAUAU	111.06	6.66635	2676	194	AATAT	109.551
AAUAC	109.45	7.38018	1531	154	AATAC	107.603
AAUAG	110.946	6.71031	1932	160	AATAG	109.023
AAUAT	110.944	7.50344	1911	174	AATAT	109.551
AAUUA	107.733	4.98883	763	74	AATTA	105.162
AAUUU	99.7645	4.29582	134	15	AATTT	98.1286
AAUUC	100.521	4.50318	352	36	AATTC	101.27
AAUUG	105.557	4.50614	456	56	AATTG	104.751
AAUUT	100.046	4.87348	251	30	AATTT	98.1286
AAUCA	119.214	7.90062	1360	152	AATCA	116.516
AAUCU	116.157	7.63065	855	89	AATCT	116.491
AAUCC	118.173	9.02772	1230	133	AATCC	116.493
AAUCG	119.747	8.40044	1008	123	AATCG	117.356
AAUCT	116.62	8.04792	1119	110	AATCT	116.491
AAUGA	108.246	7.31485	1513	115	AATGA	106.356
AAUGU	111.433	6.30065	2074	168	AATGT	110.409
AAUGC	110.508	7.09614	1343	125	AATGC	108.947
AAUGG	111.12	6.57937	1821	150	AATGG	108.806
AAUGT	112.925	7.10762	1842	169	AATGT	110.409
AAUTA	106.781	4.60908	1194	124	AATTA	105.162
AAUTU	99.7736	3.9582	407	43	AATTT	98.1286
AAUTC	101.254	4.64789	585	54	AATTC	101.27
AAUTG	105.758	4.7859	1192	128	AATTG	104.751
AAUTT	98.7698	3.77891	533	62	AATTT	98.1286
AACAA	103.787	4.40195	2544	242	AACAA	103.787
AACAU	98.0412	3.74451	1862	184	AACAT	98.1271
AACAC	99.652	3.29371	2523	249	AACAC	99.652
AACAG	101.786	4.163	2629	240	AACAG	101.786
AACAT	98.1271	3.35709	2443	211	AACAT	98.1271
AACUA	98.753	3.28491	1870	198	AACTA	99.1664
AACUU	86.9432	3.22334	840	125	AACTT	86.7426
AACUC	94.1594	4.35316	1018	118	AACTC	93.1038
AACUG	96.593	3.48738	1701	171	AACTG	96.5759
AACUT	87.092	2.76654	890	122	AACTT	86.7426
AACCA	105.488	3.39626	2993	303	AACCA	105.488
AACCU	102.627	4.24954	2407	211	AACCT	101.713
AACCC	103.091	2.85055	3243	330	AACCC	103.091
AACCG	103.573	3.39814	2705	250	AACCG	103.573
AACCT	101.713	3.58102	3042	266	AACCT	101.713
AACGA	99.9138	3.7556	2850	246	AACGA	99.9138
AACGU	96.5749	5.01399	1735	151	AACGT	97.5397
AACGC	98.8247	3.87994	2495	230	AACGC	98.8247
AACGG	100.167	3.89118	3061	250	AACGG	100.167
AACGT	97.5397	4.88349	2509	209	AACGT	97.5397
AACTA	99.1664	3.14717	4511	344	AACTA	99.1664
AACTU	87.0288	2.84198	1511	184	AACTT	86.7426
AACTC	93.1038	3.50116	2418	194	AACTC	93.1038
AACTG	96.5759	2.79356	1875	191	AACTG	96.5759
AACTT	86.7426	2.38736	2248	190	AACTT	86.7426
AAGAA	77.7745	3.02057	3497	362	AAGAA	77.7745
AAGAU	68.9806	3.29673	1641	153	AAGAT	69.1478
AAGAC	69.6321	3.39179	3280	257	AAGAC	69.6321
AAGAG	76.7099	2.83064	2835	273	AAGAG	76.7099
AAGAT	69.1478	3.13064	2207	217	AAGAT	69.1478
AAGUA	73.0698	4.26679	1807	145	AAGTA	73.5407
AAGUU	67.383	4.00805	298	33	AAGTT	63.8984
AAGUC	69.7426	4.60044	1223	98	AAGTC	69.1709
AAGUG	69.6009	4.32094	2224	151	AAGTG	69.5742
AAGUT	65.681	4.09039	530	63	AAGTT	63.8984
AAGCA	85.0439	3.48642	2422	249	AAGCA	85.0439
AAGCU	80.4874	2.24764	1595	164	AAGCT	79.9076
AAGCC	81.9913	2.88864	3042	285	AAGCC	81.9913
AAGCG	82.0471	2.93638	2276	247	AAGCG	82.0471
AAGCT	79.9076	2.45201	1609	197	AAGCT	79.9076
AAGGA	74.9426	3.90312	2750	273	AAGGA	74.9426
AAGGU	70.5836	3.71582	3119	193	AAGGT	71.066
AAGGC	72.0092	3.2767	3219	285	AAGGC	72.0092
AAGGG	76.8838	2.97802	2384	235	AAGGG	76.8838
AAGGT	71.066	3.18553	2697	230	AAGGT	71.066
AAGTA	73.5407	4.80573	3025	276	AAGTA	73.5407
AAGTU	64.3749	3.86293	1148	113	AAGTT	63.8984
AAGTC	69.1709	4.86806	2250	188	AAGTC	69.1709
AAGTG	69.5742	4.08845	3371	258	AAGTG	69.5742
AAGTT	63.8984	4.06055	1760	164	AAGTT	63.8984
AATAA	109.564	5.51453	3210	288	AATAA	109.564
AATAU	109.249	5.95027	2594	207	AATAT	109.551
AATAC	107.603	5.27344	2482	231	AATAC	107.603
AATAG	109.023	5.21596	3423	260	AATAG	109.023
AATAT	109.551	6.13327	2671	200	AATAT	109.551
AATUA	106.949	4.5388	1477	148	AATTA	105.162
AATUU	100.389	3.69412	230	35	AATTT	98.1286
AATUC	102.014	4.10958	1086	85	AATTC	101.27
AATUG	105.05	4.21039	1238	106	AATTG	104.751
AATUT	99.2418	3.77451	698	75	AATTT	98.1286
AATCA	116.516	5.31538	1953	209	AATCA	116.516
AATCU	115.672	5.72243	1435	146	AATCT	116.491
AATCC	116.493	7.29397	2083	216	AATCC	116.493
AATCG	117.356	5.33067	2064	214	AATCG	117.356
AATCT	116.491	5.55477	2642	179	AATCT	116.491
AATGA	106.356	5.5791	2309	193	AATGA	106.356
AATGU	109.76	5.06961	2411	176	AATGT	110.409
AATGC	108.947	5.70014	2406	216	AATGC	108.947
AATGG	108.806	5.53857	2416	204	AATGG	108.806
AATGT	110.409	5.65467	1835	170	AATGT	110.409
AATTA	105.162	4.23214	2592	220	AATTA	105.162
AATTU	98.77	4.04639	993	106	AATTT	98.1286
AATTC	101.27	3.89034	1076	106	AATTC	101.27
AATTG	104.751	4.45488	2332	216	AATTG	104.751
AATTT	98.1286	3.46009	1421	133	AATTT	98.1286
AUAAA	91.9019	5.47194	1947	197	ATAAA	90.7432
AUAAU	83.8523	4.22572	2549	197	ATAAT	82.9718
AUAAC	85.1318	4.46567	1426	170	ATAAC	83.6917
AUAAG	90.6975	5.35574	1960	182	ATAAG	89.8045
AUAAT	84.5427	4.40302	2301	181	ATAAT	82.9718
AUAUA	88.398	4.19503	1595	155	ATATA	87.2165
AUAUU	81.1861	5.03203	1158	108	ATATT	79.3095
AUAUC	86.3083	4.4243	1047	104	ATATC	84.5751
AUAUG	86.5923	4.03352	1844	151	ATATG	85.2993
AUAUT	80.6206	5.85371	1041	72	ATATT	79.3095
AUACA	94.045	2.87177	1703	159	ATACA	93.3029
AUACU	91.5951	4.05481	1638	146	ATACT	89.8969
AUACC	91.9958	3.14079	1590	126	ATACC	91.3062
AUACG	92.8116	3.22291	1264	133	ATACG	91.969
AUACT	91.2976	4.03314	1051	125	ATACT	89.8969
AUAGA	88.3383	4.88603	2010	169	ATAGA	86.8192
AUAGU	84.8284	4.84373	1814	148	ATAGT	83.8092
AUAGC	87.2747	3.93324	1488	155	ATAGC	85.655
AUAGG	89.2228	4.9235	2428	209	ATAGG	87.5453
AUAGT	85.3517	4.88746	2284	185	ATAGT	83.8092
AUATA	87.8366	4.16335	2072	196	ATATA	87.2165
AUATU	81.2186	5.10782	1525	127	ATATT	79.3095
AUATC	86.3828	4.18042	1820	156	ATATC	84.5751
AUATG	86.394	4.15262	2078	165	ATATG	85.2993
AUATT	81.0325	4.71598	1521	152	ATATT	79.3095
AUUAA	105.013	5.07067	1043	113	ATTAA	104.343
AUUAU	103.382	5.7877	844	107	ATTAT	102.431
AUUAC	101.14	3.67621	4673	195	ATTAC	101.305
AUUAG	104.377	5.21481	737	78	ATTAG	103.945
AUUAT	102.023	4.62742	1129	110	ATTAT	102.431
AUUUA	101.165	3.15431	326	40	ATTTA	100.348
AUUUU	91.3216	3.90531	75	16	ATTTT	92.4511
AUUUC	96.7679	2.70775	497	44	ATTTC	96.6686
AUUUG	97.6913	3.31649	145	20	ATTTG	97.4673
AUUUT	92.8852	3.33166	238	34	ATTTT	92.4511
AUUCA	111.843	4.80762	1320	100	ATTCA	109.759
AUUCU	110.373	5.56254	1549	124	ATTCT	108.701
AUUCC	109.439	5.602	1127	116	ATTCC	108.272
AUUCG	110.842	5.23688	1162	102	ATTCG	109.714
AUUCT	109.809	5.32554	1745	121	ATTCT	108.701
AUUGA	101.325	5.1582	770	77	ATTGA	101.016
AUUGU	105.683	5.9401	653	86	ATTGT	102.424
AUUGC	102.682	4.20312	784	83	ATTGC	101.669
AUUGG	102.562	3.88492	1487	106	ATTGG	102.807
AUUGT	104.187	5.88283	839	79	ATTGT	102.424
AUUTA	100.938	3.30571	612	53	ATTTA	100.348
AUUTU	92.3207	3.92083	161	26	ATTTT	92.4511
AUUTC	96.827	3.14901	443	44	ATTTC	96.6686
AUUTG	98.1875	2.8026	364	41	ATTTG	97.4673
AUUTT	92.8914	3.05976	454	59	ATTTT	92.4511
AUCAA	103.081	4.39305	3014	229	ATCAA	102.189
AUCAU	95.4769	5.21763	1652	129	ATCAT	95.4771
AUCAC	98.95	3.48654	3138	204	ATCAC	97.6694
AUCAG	101.391	4.543	2256	192	ATCAG	100.331
AUCAT	95.837	5.27061	2342	158	ATCAT	95.4771
AUCUA	97.4748	4.46129	1485	147	ATCTA	96.91
AUCUU	86.0706	4.31092	901	116	ATCTT	86.5133
AUCUC	94.4124	5.15392	1067	81	ATCTC	92.7164
AUCUG	95.0701	3.76576	1259	106	ATCTG	94.3189
AUCUT	86.6366	4.29251	971	102	ATCTT	86.5133
AUCCA	102.807	3.5293	3027	288	ATCCA	101.925
AUCCU	99.0878	5.37256	2043	146	ATCCT	98.0287
AUCCC	101.275	3.02617	2434	236	ATCCC	100.52
AUCCG	101.601	3.99442	2335	224	ATCCG	100.644
AUCCT	98.9123	5.04196	2409	199	ATCCT	98.0287
AUCGA	98.9044	4.86835	1925	183	ATCGA	97.8116
AUCGU	93.4331	9.31516	3814	171	ATCGT	93.3978
AUCGC	97.5496	4.84184	1783	163	ATCGC	96.1713
AUCGG	99.9077	4.81751	2671	231	ATCGG	98.5154
AUCGT	93.4667	8.67751	3982	204	ATCGT	93.3978
AUCTA	97.7646	3.69794	1904	181	ATCTA	96.91
AUCTU	86.9669	4.38145	1575	148	ATCTT	86.5133
AUCTC	94.0108	4.5976	1168	107	ATCTC	92.7164
AUCTG	94.8176	4.21157	1551	142	ATCTG	94.3189
AUCTT	86.7311	4.36166	1243	125	ATCTT	86.5133
AUGAA	85.4016	4.73676	3030	215	ATGAA	84.0687
AUGAU	76.2646	4.82208	1888	123	ATGAT	76.8404
AUGAC	76.2447	5.18245	1661	162	ATGAC	75.9935
AUGAG	84.9611	4.59146	2452	184	ATGAG	84.5903
AUGAT	77.7949	4.59451	1853	161	ATGAT	76.8404
AUGUA	85.1202	3.9573	2315	165	ATGTA	84.3984
AUGUU	77.9472	7.11986	1127	66	ATGTT	76.0866
AUGUC	83.4312	5.03066	1482	111	ATGTC	82.2487
AUGUG	83.1254	4.60411	2180	129	ATGTG	82.3487
AUGUT	78.6436	5.58862	1045	65	ATGTT	76.0866
AUGCA	91.3631	3.33182	1258	133	ATGCA	91.0052
AUGCU	89.7546	4.16257	1909	142	ATGCT	87.8085
AUGCC	89.8999	3.52443	1338	123	ATGCC	87.9794
AUGCG	89.8364	3.97625	1131	143	ATGCG	88.719
AUGCT	88.6659	3.90542	1158	122	ATGCT	87.8085
AUGGA	85.5545	5.49377	3263	187	ATGGA	85.6867
AUGGU	84.5436	5.05536	1892	134	ATGGT	82.7562
AUGGC	86.1361	4.61376	1989	169	ATGGC	84.9103
AUGGG	88.7217	5.78654	2373	181	ATGGG	86.5889
AUGGT	84.3201	5.16911	1931	145	ATGGT	82.7562
AUGTA	84.7001	4.10722	2047	178	ATGTA	84.3984
AUGTU	79.1346	5.10052	1172	91	ATGTT	76.0866
AUGTC	83.559	4.85862	1297	118	ATGTC	82.2487
AUGTG	84.3221	4.22521	2012	173	ATGTG	82.3487
AUGTT	78.2565	5.99115	1048	82	ATGTT	76.0866
AUTAA	104.815	4.2968	1539	167	ATTAA	104.343
AUTAU	102.227	5.00369	1235	128	ATTAT	102.431
AUTAC	101.219	3.99308	4706	240	ATTAC	101.305
AUTAG	104.429	5.0027	876	108	ATTAG	103.945
AUTAT	102.349	4.88299	848	96	ATTAT	102.431
AUTUA	100.846	2.85319	599	50	ATTTA	100.348
AUTUU	92.0374	4.08334	222	28	ATTTT	92.4511
AUTUC	96.8279	3.10513	478	45	ATTTC	96.6686
AUTUG	98.8693	2.71399	371	37	ATTTG	97.4673
AUTUT	92.9592	3.05826	280	36	ATTTT	92.4511
AUTCA	110.58	4.29912	2171	156	ATTCA	109.759
AUTCU	109.428	4.5658	1801	130	ATTCT	108.701
AUTCC	108.903	4.37818	1967	160	ATTCC	108.272
AUTCG	110.387	4.21341	1396	122	ATTCG	109.714
AUTCT	109.305	4.72797	1639	144	ATTCT	108.701
AUTGA	101.102	4.1176	1606	133	ATTGA	101.016
AUTGU	103.314	5.57083	803	93	ATTGT	102.424
AUTGC	102.068	4.02982	1019	118	ATTGC	101.669
AUTGG	102.835	3.65525	1139	137	ATTGG	102.807
AUTGT	103.822	5.73777	758	99	ATTGT	102.424
AUTTA	100.588	3.06123	1187	135	ATTTA	100.348
AUTTU	93.3436	3.34443	324	47	ATTTT	92.4511
AUTTC	96.5536	2.98372	786	80	ATTTC	96.6686
AUTTG	98.2067	2.78019	689	77	ATTTG	97.4673
AUTTT	92.6221	2.93318	639	94	ATTTT	92.4511
ACAAA	89.2871	5.29668	3402	303	ACAAA	89.2871
ACAAU	79.8412	3.83654	3803	246	ACAAT	80.3299
ACAAC	81.4302	3.55592	3447	332	ACAAC	81.4302
ACAAG	87.9462	5.6283	3591	324	ACAAG	87.9462
ACAAT	80.3299	3.45992	3390	270	ACAAT	80.3299
ACAUA	86.0675	4.40242	1707	179	ACATA	85.3681
ACAUU	77.3826	4.69131	2104	152	ACATT	74.6231
ACAUC	82.994	3.74158	2052	168	ACATC	81.0703
ACAUG	82.787	4.40311	1637	164	ACATG	82.6035
ACAUT	76.603	4.27497	1532	146	ACATT	74.6231
ACACA	92.6633	2.41281	2623	269	ACACA	92.6633
ACACU	89.7171	2.60645	2357	227	ACACT	88.7328
ACACC	90.3972	2.46477	2893	280	ACACC	90.3972
ACACG	91.4334	2.63508	2593	255	ACACG	91.4334
ACACT	88.7328	2.98739	1468	203	ACACT	88.7328
ACAGA	83.0513	4.02943	3687	279	ACAGA	83.0513
ACAGU	77.1706	4.21063	3030	228	ACAGT	77.8298
ACAGC	82.1842	3.51457	2258	291	ACAGC	82.1842
ACAGG	83.7438	4.45948	4628	353	ACAGG	83.7438
ACAGT	77.8298	4.29574	3311	275	ACAGT	77.8298
ACATA	85.3681	3.47923	2846	253	ACATA	85.3681
ACATU	75.7452	4.27507	3198	265	ACATT	74.6231
ACATC	81.0703	4.00309	2764	272	ACATC	81.0703
ACATG	82.6035	3.79466	2881	252	ACATG	82.6035
ACATT	74.6231	3.61735	3155	265	ACATT	74.6231
ACUAA	106.982	4.33962	2761	311	ACTAA	106.262
ACUAU	106.767	5.34957	2582	205	ACTAT	105.004
ACUAC	105.801	4.80985	2018	208	ACTAC	104.469
ACUAG	105.864	4.39855	1873	184	ACTAG	105.417
ACUAT	106.017	5.3648	1758	184	ACTAT	105.004
ACUUA	101.44	3.50953	2104	181	ACTTA	101.043
ACUUU	93.9016	3.33152	878	126	ACTTT	94.0992
ACUUC	97.4664	3.4353	2040	175	ACTTC	97.0527
ACUUG	99.6078	3.10927	1785	143	ACTTG	98.9433
ACUUT	93.907	3.38365	816	114	ACTTT	94.0992
ACUCA	112.245	4.49824	2000	205	ACTCA	111.966
ACUCU	111.243	4.94596	1902	168	ACTCT	111.026
ACUCC	111.473	6.98593	1936	174	ACTCC	111.142
ACUCG	111.881	5.14266	1311	130	ACTCG	111.801
ACUCT	111.158	5.08278	1782	169	ACTCT	111.026
ACUGA	103.037	4.18028	2540	225	ACTGA	103.131
ACUGU	104.062	5.12015	1670	135	ACTGT	103.199
ACUGC	103.873	4.57046	2340	229	ACTGC	103.132
ACUGG	104.089	3.79091	2790	220	ACTGG	103.178
ACUGT	104.571	5.04875	2177	191	ACTGT	103.199
ACUTA	100.97	3.28819	2240	197	ACTTA	101.043
ACUTU	93.7361	3.55686	1092	181	ACTTT	94.0992
ACUTC	96.9671	3.21577	1957	166	ACTTC	97.0527
ACUTG	99.2279	3.37909	2482	224	ACTTG	98.9433
ACUTT	93.9186	3.21884	1683	200	ACTTT	94.0992
ACCAA	101.645	3.28456	5377	457	ACCAA	101.645
ACCAU	92.9828	3.13313	2743	267	ACCAT	93.8418
ACCAC	95.7482	2.73144	3716	400	ACCAC	95.7482
ACCAG	99.3394	3.44538	3970	315	ACCAG	99.3394
ACCAT	93.8418	3.31125	3362	324	ACCAT	93.8418
ACCUA	95.5462	3.63508	2548	284	ACCTA	95.6252
ACCUU	86.0971	3.46723	2800	238	ACCTT	84.3934
ACCUC	92.5045	3.42848	2809	272	ACCTC	90.7274
ACCUG	92.6659	3.26119	2918	272	ACCTG	92.0508
ACCUT	85.8517	3.57962	2227	238	ACCTT	84.3934
ACCCA	101.093	2.60867	3417	359	ACCCA	101.093
ACCCU	96.903	3.29299	3640	342	ACCCT	96.1501
ACCCC	98.995	2.68432	2841	417	ACCCC	98.995
ACCCG	99.7246	2.72893	3769	385	ACCCG	99.7246
ACCCT	96.1501	2.85988	4126	384	ACCCT	96.1501
ACCGA	94.9451	3.58365	3358	344	ACCGA	94.9451
ACCGU	90.7472	3.55395	2529	229	ACCGT	91.0626
ACCGC	93.3806	2.91039	3812	342	ACCGC	93.3806
ACCGG	96.0282	3.77143	2942	307	ACCGG	96.0282
ACCGT	91.0626	3.77898	3090	279	ACCGT	91.0626
ACCTA	95.6252	3.29252	4126	404	ACCTA	95.6252
ACCTU	84.905	3.2403	3516	347	ACCTT	84.3934
ACCTC	90.7274	4.02663	4557	338	ACCTC	90.7274
ACCTG	92.0508	3.13828	3155	316	ACCTG	92.0508
ACCTT	84.3934	3.09426	4029	379	ACCTT	84.3934
ACGAA	82.2707	3.85359	3330	281	ACGAA	82.2707
ACGAU	73.9646	3.23425	4291	224	ACGAT	74.0622
ACGAC	74.9173	3.15242	3726	280	ACGAC	74.9173
ACGAG	81.7248	3.91083	3395	272	ACGAG	81.7248
ACGAT	74.0622	3.25584	3082	250	ACGAT	74.0622
ACGUA	78.8935	5.06475	1943	163	ACGTA	79.5771
ACGUU	73.7796	3.92222	655	66	ACGTT	68.0771
ACGUC	77.1861	4.4407	1629	129	ACGTC	75.1756
ACGUG	76.6104	4.10028	2395	145	ACGTG	75.2302
ACGUT	71.0337	4.60083	720	72	ACGTT	68.0771
ACGCA	87.7372	2.99648	1843	194	ACGCA	87.7372
ACGCU	83.3572	3.13467	2114	221	ACGCT	82.8873
ACGCC	84.9849	2.97356	2062	226	ACGCC	84.9849
ACGCG	84.9466	3.22236	1942	208	ACGCG	84.9466
ACGCT	82.8873	2.86357	2226	231	ACGCT	82.8873
ACGGA	80.7472	3.97189	3449	259	ACGGA	80.7472
ACGGU	75.9843	3.69423	3272	202	ACGGT	75.9685
ACGGC	78.5437	4.11003	2499	317	ACGGC	78.5437
ACGGG	82.3055	4.3045	3383	268	ACGGG	82.3055
ACGGT	75.9685	3.97265	2735	212	ACGGT	75.9685
ACGTA	79.5771	4.14102	4442	309	ACGTA	79.5771
ACGTU	69.4564	4.47187	1666	161	ACGTT	68.0771
ACGTC	75.1756	4.51312	3251	256	ACGTC	75.1756
ACGTG	75.2302	4.15814	3801	274	ACGTG	75.2302
ACGTT	68.0771	5.23946	1860	192	ACGTT	68.0771
ACTAA	106.262	4.31301	3043	340	ACTAA	106.262
ACTAU	106.423	5.66381	3193	279	ACTAT	105.004
ACTAC	104.469	3.99237	3110	302	ACTAC	104.469
ACTAG	105.417	3.988	3295	317	ACTAG	105.417
ACTAT	105.004	5.04946	2653	290	ACTAT	105.004
ACTUA	101.921	3.44133	2229	197	ACTTA	101.043
ACTUU	95.2021	3.65426	876	139	ACTTT	94.0992
ACTUC	98.045	3.57744	2129	197	ACTTC	97.0527
ACTUG	99.9922	3.20545	1803	170	ACTTG	98.9433
ACTUT	95.7624	3.23085	1219	154	ACTTT	94.0992
ACTCA	111.966	4.1523	3123	291	ACTCA	111.966
ACTCU	110.983	4.59509	2876	268	ACTCT	111.026
ACTCC	111.142	5.00543	2390	247	ACTCC	111.142
ACTCG	111.801	4.79173	2053	203	ACTCG	111.801
ACTCT	111.026	4.56226	2758	259	ACTCT	111.026
ACTGA	103.131	3.96393	3315	303	ACTGA	103.131
ACTGU	104.219	4.81699	2951	205	ACTGT	103.199
ACTGC	103.132	4.2337	3327	300	ACTGC	103.132
ACTGG	103.178	4.17903	3427	308	ACTGG	103.178
ACTGT	103.199	4.62357	2866	257	ACTGT	103.199
ACTTA	101.043	3.33859	3071	305	ACTTA	101.043
ACTTU	94.0824	3.51028	1575	233	ACTTT	94.0992
ACTTC	97.0527	3.43614	3448	309	ACTTC	97.0527
ACTTG	98.9433	3.20792	2805	293	ACTTG	98.9433
ACTTT	94.0992	3.44649	2080	268	ACTTT	94.0992
AGAAA	77.718	2.37496	2855	346	AGAAA	77.718
AGAAU	68.3196	2.94588	1683	180	AGAAT	68.6641
AGAAC	69.7837	3.08625	3371	280	AGAAC	69.7837
AGAAG	76.8474	2.80526	2425	289	AGAAG	76.8474
AGAAT	68.6641	2.47817	2567	246	AGAAT	68.6641
AGAUA	78.1615	5.11069	1762	196	AGATA	76.9762
AGAUU	69.2329	5.27711	1069	132	AGATT	65.9758
AGAUC	75.3352	4.49819	1952	199	AGATC	73.17
AGAUG	75.2459	4.6173	2063	211	AGATG	73.6618
AGAUT	69.2038	4.68853	1085	126	AGATT	65.9758
AGACA	83.509	3.88871	2934	296	AGACA	83.509
AGACU	79.5981	3.06328	2266	246	AGACT	79.4006
AGACC	80.8058	3.30697	3835	318	AGACC	80.8058
AGACG	82.1779	3.3168	2715	259	AGACG	82.1779
AGACT	79.4006	3.1256	2335	235	AGACT	79.4006
AGAGA	76.6834	2.54941	3728	359	AGAGA	76.6834
AGAGU	71.5958	3.04885	2721	192	AGAGT	71.7997
AGAGC	72.1447	3.32236	4078	349	AGAGC	72.1447
AGAGG	77.1885	2.79476	3817	384	AGAGG	77.1885
AGAGT	71.7997	2.6853	2744	184	AGAGT	71.7997
AGATA	76.9762	4.92457	2994	311	AGATA	76.9762
AGATU	66.1966	3.97864	2745	259	AGATT	65.9758
AGATC	73.17	4.93568	2284	281	AGATC	73.17
AGATG	73.6618	4.4758	2724	288	AGATG	73.6618
AGATT	65.9758	4.00751	2669	296	AGATT	65.9758
AGUAA	108.622	6.71723	2287	193	AGTAA	106.179
AGUAU	109.17	6.39137	2375	189	AGTAT	105.674
AGUAC	103.359	6.07154	1088	87	AGTAC	103.551
AGUAG	105.837	6.68495	1172	107	AGTAG	105.458
AGUAT	107.39	6.98824	2068	135	AGTAT	105.674
AGUUA	105.248	4.84659	1112	77	AGTTA	102.561
AGUUU	91.7829	4.21849	149	11	AGTTT	93.883
AGUUC	96.6537	3.72374	317	27	AGTTC	97.318
AGUUG	102.62	4.89358	492	57	AGTTG	100.242
AGUUT	95.0049	4.05777	118	15	AGTTT	93.883
AGUCA	115.069	7.3168	1143	120	AGTCA	113.319
AGUCU	114.685	7.99677	999	115	AGTCT	112.007
AGUCC	114.304	9.10741	1031	120	AGTCC	113.254
AGUCG	116.143	7.60219	1066	115	AGTCG	113.598
AGUCT	111.916	6.75632	822	90	AGTCT	112.007
AGUGA	104.12	6.80133	1417	102	AGTGA	103.358
AGUGU	108.532	5.74209	2234	178	AGTGT	107.379
AGUGC	106.631	6.28355	1776	139	AGTGC	104.96
AGUGG	107.181	6.21451	2000	151	AGTGG	105.972
AGUGT	109.045	6.16876	1820	155	AGTGT	107.379
AGUTA	103.937	4.46191	1288	141	AGTTA	102.561
AGUTU	95.4484	4.16716	252	31	AGTTT	93.883
AGUTC	97.8579	4.55166	550	52	AGTTC	97.318
AGUTG	101.885	4.50596	1199	111	AGTTG	100.242
AGUTT	95.0541	5.19784	466	59	AGTTT	93.883
AGCAA	102.455	4.41841	3669	304	AGCAA	102.455
AGCAU	95.4838	3.73823	1760	162	AGCAT	96.617
AGCAC	97.3458	3.1865	2570	253	AGCAC	97.3458
AGCAG	100.024	4.30559	2391	213	AGCAG	100.024
AGCAT	96.617	3.96975	2814	242	AGCAT	96.617
AGCUA	97.0194	3.58624	1579	162	AGCTA	97.1134
AGCUU	84.6617	3.68621	939	124	AGCTT	85.4012
AGCUC	92.4591	4.45272	1049	109	AGCTC	90.9763
AGCUG	94.3788	3.25385	1323	140	AGCTG	94.5209
AGCUT	85.6196	2.81739	1169	136	AGCTT	85.4012
AGCCA	103.9	3.51442	3134	312	AGCCA	103.9
AGCCU	100.521	3.79828	2534	215	AGCCT	100.114
AGCCC	101.632	2.80519	3880	398	AGCCC	101.632
AGCCG	102.516	3.38559	3239	281	AGCCG	102.516
AGCCT	100.114	3.33798	3786	300	AGCCT	100.114
AGCGA	98.2847	4.01238	2666	234	AGCGA	98.2847
AGCGU	95.2652	4.25071	1842	165	AGCGT	95.6909
AGCGC	96.7053	3.6598	2409	189	AGCGC	96.7053
AGCGG	98.7217	4.069	3229	233	AGCGG	98.7217
AGCGT	95.6909	4.62313	2586	225	AGCGT	95.6909
AGCTA	97.1134	3.01023	3654	354	AGCTA	97.1134
AGCTU	85.8824	2.87705	2410	237	AGCTT	85.4012
AGCTC	90.9763	3.87214	2227	235	AGCTC	90.9763
AGCTG	94.5209	3.10765	3017	287	AGCTG	94.5209
AGCTT	85.4012	2.56797	2180	238	AGCTT	85.4012
AGGAA	71.1296	3.12958	3593	388	AGGAA	71.1296
AGGAU	61.7075	4.53895	1513	174	AGGAT	62.3302
AGGAC	63.0718	3.55508	2890	269	AGGAC	63.0718
AGGAG	70.1375	3.59336	2253	263	AGGAG	70.1375
AGGAT	62.3302	2.88073	2262	257	AGGAT	62.3302
AGGUA	71.3334	5.8545	1714	186	AGGTA	71.8559
AGGUU	65.2974	7.70173	323	35	AGGTT	61.2953
AGGUC	68.5907	5.95444	893	104	AGGTC	65.9259
AGGUG	67.0243	3.77385	1895	118	AGGTG	67.0562
AGGUT	63.232	6.22864	428	43	AGGTT	61.2953
AGGCA	81.5943	3.39695	2557	260	AGGCA	81.5943
AGGCU	77.6195	2.1893	1780	165	AGGCT	77.0107
AGGCC	79.0444	3.28042	3454	304	AGGCC	79.0444
AGGCG	79.6747	3.4126	3005	232	AGGCG	79.6747
AGGCT	77.0107	2.32763	2189	198	AGGCT	77.0107
AGGGA	71.9722	3.22324	2901	299	AGGGA	71.9722
AGGGU	68.0403	3.35976	3278	215	AGGGT	68.0236
AGGGC	68.1943	3.21612	3983	321	AGGGC	68.1943
AGGGG	73.769	2.75172	3276	351	AGGGG	73.769
AGGGT	68.0236	2.88956	3274	306	AGGGT	68.0236
AGGTA	71.8559	5.98879	2525	309	AGGTA	71.8559
AGGTU	61.9955	3.58225	1819	192	AGGTT	61.2953
AGGTC	65.9259	4.8032	2656	258	AGGTC	65.9259
AGGTG	67.0562	4.0182	3809	334	AGGTG	67.0562
AGGTT	61.2953	4.39449	1792	185	AGGTT	61.2953
AGTAA	106.179	5.3744	3381	270	AGTAA	106.179
AGTAU	106.394	7.08854	1894	165	AGTAT	105.674
AGTAC	103.551	4.80263	1772	168	AGTAC	103.551
AGTAG	105.458	5.10643	2617	200	AGTAG	105.458
AGTAT	105.674	6.31615	2745	227	AGTAT	105.674
AGTUA	103.246	4.48454	1720	136	AGTTA	102.561
AGTUU	94.885	5.02859	181	31	AGTTT	93.883
AGTUC	97.5783	4.00731	1573	87	AGTTC	97.318
AGTUG	102.257	4.10688	1636	121	AGTTG	100.242
AGTUT	95.0287	4.00212	518	62	AGTTT	93.883
AGTCA	113.319	5.37309	2181	204	AGTCA	113.319
AGTCU	112.654	5.11561	1905	157	AGTCT	112.007
AGTCC	113.254	5.7265	2115	198	AGTCC	113.254
AGTCG	113.598	5.03429	2137	205	AGTCG	113.598
AGTCT	112.007	5.54964	1687	155	AGTCT	112.007
AGTGA	103.358	5.43581	2486	184	AGTGA	103.358
AGTGU	106.719	5.05917	2503	174	AGTGT	107.379
AGTGC	104.96	5.25461	2422	215	AGTGC	104.96
AGTGG	105.972	4.84262	3822	279	AGTGG	105.972
AGTGT	107.379	5.50853	2502	175	AGTGT	107.379
AGTTA	102.561	4.46432	2449	213	AGTTA	102.561
AGTTU	94.4632	4.4409	844	111	AGTTT	93.883
AGTTC	97.318	3.71967	2040	165	AGTTC	97.318
AGTTG	100.242	4.9341	2564	205	AGTTG	100.242
AGTTT	93.883	3.70003	991	117	AGTTT	93.883
ATAAA	90.7432	5.15967	2487	230	ATAAA	90.7432
ATAAU	82.9255	3.62894	3308	238	ATAAT	82.9718
ATAAC	83.6917	3.90141	2283	234	ATAAC	83.6917
ATAAG	89.8045	4.98449	2427	200	ATAAG	89.8045
ATAAT	82.9718	4.02353	3005	252	ATAAT	82.9718
ATAUA	87.7239	4.08211	1385	151	ATATA	87.2165
ATAUU	80.3778	4.87919	1388	85	ATATT	79.3095
ATAUC	85.9359	4.09828	1662	125	ATATC	84.5751
ATAUG	85.609	3.66569	1718	155	ATATG	85.2993
ATAUT	81.1308	4.28067	850	84	ATATT	79.3095
ATACA	93.3029	2.66336	1766	174	ATACA	93.3029
ATACU	90.5092	3.24667	1791	167	ATACT	89.8969
ATACC	91.3062	2.77773	2363	223	ATACC	91.3062
ATACG	91.969	2.87847	1703	194	ATACG	91.969
ATACT	89.8969	3.51765	1941	186	ATACT	89.8969
ATAGA	86.8192	4.19124	2877	214	ATAGA	86.8192
ATAGU	83.5536	4.27021	2855	194	ATAGT	83.8092
ATAGC	85.655	3.63762	1609	193	ATAGC	85.655
ATAGG	87.5453	4.34661	2934	213	ATAGG	87.5453
ATAGT	83.8092	4.24219	2720	209	ATAGT	83.8092
ATATA	87.2165	3.86397	2518	227	ATATA	87.2165
ATATU	80.1546	4.43134	2351	202	ATATT	79.3095
ATATC	84.5751	4.1952	2037	198	ATATC	84.5751
ATATG	85.2993	4.07546	2695	219	ATATG	85.2993
ATATT	79.3095	4.80511	2762	204	ATATT	79.3095
ATUAA	105.375	4.41821	1589	184	ATTAA	104.343
ATUAU	102.14	4.61646	1475	163	ATTAT	102.431
ATUAC	101.458	3.92932	6643	349	ATTAC	101.305
ATUAG	104.499	4.14005	1763	177	ATTAG	103.945
ATUAT	102.619	4.50098	1380	136	ATTAT	102.431
ATUUA	100.764	3.4998	878	79	ATTTA	100.348
ATUUU	92.589	3.37667	210	24	ATTTT	92.4511
ATUUC	97.19	3.11687	318	43	ATTTC	96.6686
ATUUG	98.9508	3.12856	384	48	ATTTG	97.4673
ATUUT	93.9466	3.37644	201	32	ATTTT	92.4511
ATUCA	111.388	5.03308	1827	174	ATTCA	109.759
ATUCU	109.688	4.97241	1759	138	ATTCT	108.701
ATUCC	109.52	4.55992	2146	183	ATTCC	108.272
ATUCG	111.219	4.58367	1695	142	ATTCG	109.714
ATUCT	109.804	5.16273	2003	162	ATTCT	108.701
ATUGA	102.011	4.17792	1360	126	ATTGA	101.016
ATUGU	103.296	4.98966	1330	144	ATTGT	102.424
ATUGC	102.913	3.91855	1593	171	ATTGC	101.669
ATUGG	103.077	4.32669	1521	163	ATTGG	102.807
ATUGT	103.992	5.27636	1247	139	ATTGT	102.424
ATUTA	101.017	3.09671	1163	112	ATTTA	100.348
ATUTU	93.6149	3.42554	407	54	ATTTT	92.4511
ATUTC	96.9887	3.05255	1250	105	ATTTC	96.6686
ATUTG	98.6525	3.14737	902	102	ATTTG	97.4673
ATUTT	92.8869	2.98556	590	81	ATTTT	92.4511
ATCAA	102.189	4.30737	3757	330	ATCAA	102.189
ATCAU	94.9544	5.27383	2743	180	ATCAT	95.4771
ATCAC	97.6694	3.79581	2511	242	ATCAC	97.6694
ATCAG	100.331	4.58149	2738	224	ATCAG	100.331
ATCAT	95.4771	4.39388	3957	210	ATCAT	95.4771
ATCUA	96.3246	3.7057	1551	158	ATCTA	96.91
ATCUU	87.973	4.23504	803	97	ATCTT	86.5133
ATCUC	93.8074	4.48773	1446	124	ATCTC	92.7164
ATCUG	94.3783	3.68425	2007	161	ATCTG	94.3189
ATCUT	87.2499	4.0195	1335	131	ATCTT	86.5133
ATCCA	101.925	3.52534	3402	306	ATCCA	101.925
ATCCU	98.3303	4.15772	3091	255	ATCCT	98.0287
ATCCC	100.52	2.98681	2992	283	ATCCC	100.52
ATCCG	100.644	3.49143	3206	253	ATCCG	100.644
ATCCT	98.0287	4.38175	3808	266	ATCCT	98.0287
ATCGA	97.8116	4.78328	2943	261	ATCGA	97.8116
ATCGU	94.4041	8.80915	3802	183	ATCGT	93.3978
ATCGC	96.1713	4.40362	2714	234	ATCGC	96.1713
ATCGG	98.5154	4.63106	2673	239	ATCGG	98.5154
ATCGT	93.3978	7.61552	4313	218	ATCGT	93.3978
ATCTA	96.91	3.15691	2502	241	ATCTA	96.91
ATCTU	86.7534	3.69115	1791	183	ATCTT	86.5133
ATCTC	92.7164	3.73223	2546	232	ATCTC	92.7164
ATCTG	94.3189	3.71051	1995	197	ATCTG	94.3189
ATCTT	86.5133	4.19716	3488	282	ATCTT	86.5133
ATGAA	84.0687	4.85343	3921	271	ATGAA	84.0687
ATGAU	75.7698	4.75668	2121	144	ATGAT	76.8404
ATGAC	75.9935	4.20127	2491	205	ATGAC	75.9935
ATGAG	84.5903	5.7945	3684	233	ATGAG	84.5903
ATGAT	76.8404	4.55835	2095	172	ATGAT	76.8404
ATGUA	84.5494	3.74349	2239	175	ATGTA	84.3984
ATGUU	79.1982	4.06439	622	58	ATGTT	76.0866
ATGUC	83.9197	4.53792	1060	98	ATGTC	82.2487
ATGUG	82.765	3.95323	1350	102	ATGTG	82.3487
ATGUT	78.8414	5.2737	553	48	ATGTT	76.0866
ATGCA	91.0052	2.94464	1899	151	ATGCA	91.0052
ATGCU	88.5789	3.37429	1686	148	ATGCT	87.8085
ATGCC	87.9794	3.21887	2012	202	ATGCC	87.9794
ATGCG	88.719	3.94928	1610	150	ATGCG	88.719
ATGCT	87.8085	3.73239	1622	166	ATGCT	87.8085
ATGGA	85.6867	5.27693	4085	220	ATGGA	85.6867
ATGGU	82.8575	5.04791	2824	197	ATGGT	82.7562
ATGGC	84.9103	3.94407	2296	220	ATGGC	84.9103
ATGGG	86.5889	5.52659	2647	223	ATGGG	86.5889
ATGGT	82.7562	4.79029	2801	204	ATGGT	82.7562
ATGTA	84.3984	3.85616	3236	284	ATGTA	84.3984
ATGTU	77.307	5.23598	1902	120	ATGTT	76.0866
ATGTC	82.2487	4.46684	2776	209	ATGTC	82.2487
ATGTG	82.3487	4.30901	2896	249	ATGTG	82.3487
ATGTT	76.0866	5.11185	2472	166	ATGTT	76.0866
ATTAA	104.343	4.03466	2484	254	ATTAA	104.343
ATTAU	101.305	4.32686	2261	213	ATTAT	102.431
ATTAC	101.305	3.66184	7834	428	ATTAC	101.305
ATTAG	103.945	3.96034	2472	246	ATTAG	103.945
ATTAT	102.431	4.60341	1998	195	ATTAT	102.431
ATTUA	101.039	2.84238	1292	143	ATTTA	100.348
ATTUU	94.0475	2.59104	327	42	ATTTT	92.4511
ATTUC	97.3672	2.8467	982	91	ATTTC	96.6686
ATTUG	98.0615	2.86095	1022	105	ATTTG	97.4673
ATTUT	93.8464	2.89118	341	57	ATTTT	92.4511
ATTCA	109.759	4.66466	2344	227	ATTCA	109.759
ATTCU	108.634	5.27301	2157	216	ATTCT	108.701
ATTCC	108.272	4.98212	2565	265	ATTCC	108.272
ATTCG	109.714	4.87011	2134	219	ATTCG	109.714
ATTCT	108.701	4.825	1980	219	ATTCT	108.701
ATTGA	101.016	3.82771	2017	187	ATTGA	101.016
ATTGU	103.393	5.15519	1181	135	ATTGT	102.424
ATTGC	101.669	3.66584	1902	188	ATTGC	101.669
ATTGG	102.807	4.08815	2353	253	ATTGG	102.807
ATTGT	102.424	5.23429	1813	178	ATTGT	102.424
ATTTA	100.348	3.04473	1888	222	ATTTA	100.348
ATTTU	92.9994	2.61942	755	103	ATTTT	92.4511
ATTTC	96.6686	2.71395	2337	206	ATTTC	96.6686
ATTTG	97.4673	2.53255	1638	177	ATTTG	97.4673
ATTTT	92.4511	2.7017	1218	180	ATTTT	92.4511
UAAAA	85.8079	3.23973	4110	386	TAAAA	86.2256
UAAAU	77.1741	3.22867	3067	202	TAAAT	77.7724
UAAAC	78.0906	2.92452	3365	275	TAAAC	77.8721
UAAAG	84.2255	3.10783	3545	314	TAAAG	84.4803
UAAAT	77.7973	3.60047	3177	244	TAAAT	77.7724
UAAUA	82.9991	3.71244	2714	237	TAATA	82.1246
UAAUU	71.6311	4.7416	396	34	TAATT	70.668
UAAUC	78.9134	4.52428	999	98	TAATC	76.9501
UAAUG	80.4997	4.06332	1704	160	TAATG	79.4135
UAAUT	72.4053	4.50863	826	73	TAATT	70.668
UAACA	89.9385	3.50575	2841	271	TAACA	89.4815
UAACU	85.1383	2.43481	1918	227	TAACT	84.2738
UAACC	87.0433	3.21289	2819	252	TAACC	86.5729
UAACG	88.5486	3.13209	3257	276	TAACG	87.8704
UAACT	84.6591	2.60445	2035	196	TAACT	84.2738
UAAGA	83.1483	3.22248	3299	297	TAAGA	83.235
UAAGU	77.0723	3.65083	2172	177	TAAGT	77.9738
UAAGC	79.4316	2.50485	2755	271	TAAGC	79.3904
UAAGG	83.3506	3.26071	2941	294	TAAGG	83.3722
UAAGT	78.0603	3.28058	2902	210	TAAGT	77.9738
UAATA	82.368	3.50064	3750	325	TAATA	82.1246
UAATU	70.9422	3.48701	1783	162	TAATT	70.668
UAATC	77.2006	4.72555	2461	223	TAATC	76.9501
UAATG	79.6288	3.20105	2124	197	TAATG	79.4135
UAATT	70.5221	3.78441	2223	197	TAATT	70.668
UAUAA	113.354	7.09904	2956	268	TATAA	108.309
UAUAU	110.926	6.18478	3797	246	TATAT	108.216
UAUAC	109.156	6.92351	2484	247	TATAC	106.353
UAUAG	111.755	6.86178	2870	288	TATAG	107.771
UAUAT	112.863	7.79873	2411	227	TATAT	108.216
UAUUA	105.901	4.53741	1467	143	TATTA	103.455
UAUUU	98.4499	4.51758	320	42	TATTT	96.9711
UAUUC	100.92	4.68947	791	60	TATTC	99.5769
UAUUG	103.997	3.95	1632	142	TATTG	102.288
UAUUT	97.9403	4.48305	650	59	TATTT	96.9711
UAUCA	120.551	6.66744	2173	236	TATCA	116.648
UAUCU	120.859	7.35294	2288	208	TATCT	117.05
UAUCC	121.139	7.29966	2605	266	TATCC	116.433
UAUCG	119.992	6.8642	2190	222	TATCG	116.837
UAUCT	120.196	7.10619	1777	185	TATCT	117.05
UAUGA	106.818	6.87766	2121	178	TATGA	105.493
UAUGU	109.616	6.28893	1988	175	TATGT	108.667
UAUGC	110.122	6.90961	1989	183	TATGC	106.337
UAUGG	109.411	6.44116	2353	203	TATGG	106.402
UAUGT	113.119	7.46994	1919	172	TATGT	108.667
UAUTA	105.771	4.25922	1741	193	TATTA	103.455
UAUTU	98.6404	3.50714	1046	110	TATTT	96.9711
UAUTC	100.898	4.30689	1549	129	TATTC	99.5769
UAUTG	104.267	3.86114	1927	181	TATTG	102.288
UAUTT	98.6546	3.80673	1015	122	TATTT	96.9711
UACAA	103.341	4.00142	2639	239	TACAA	103.227
UACAU	96.3616	4.04439	1670	190	TACAT	96.1992
UACAC	97.5476	3.33372	1641	170	TACAC	96.9715
UACAG	101.046	4.44267	1880	203	TACAG	101.539
UACAT	96.4685	3.86537	2281	231	TACAT	96.1992
UACUA	97.7774	3.1241	2341	230	TACTA	97.6007
UACUU	86.5805	3.67485	885	125	TACTT	86.5917
UACUC	93.3731	3.77285	870	104	TACTC	92.6577
UACUG	94.7894	3.25161	2644	196	TACTG	94.6069
UACUT	86.6277	3.72644	854	125	TACTT	86.5917
UACCA	103.97	3.55576	2326	243	TACCA	103.764
UACCU	100.476	3.6469	2874	274	TACCT	100.361
UACCC	101.583	3.03303	2889	256	TACCC	101.016
UACCG	102.274	3.54425	2696	282	TACCG	102.443
UACCT	99.8717	3.61787	2566	231	TACCT	100.361
UACGA	98.1909	4.01708	2390	219	TACGA	99.2476
UACGU	94.4813	4.6476	1721	169	TACGT	94.3007
UACGC	96.6733	3.82144	1824	200	TACGC	96.731
UACGG	98.8204	4.39359	2144	227	TACGG	99.9072
UACGT	94.3052	4.60193	2258	226	TACGT	94.3007
UACTA	97.594	3.29816	3163	299	TACTA	97.6007
UACTU	85.679	3.07646	1904	218	TACTT	86.5917
UACTC	92.1327	3.6787	1217	145	TACTC	92.6577
UACTG	94.7065	3.00029	2174	208	TACTG	94.6069
UACTT	86.0653	3.09081	2197	229	TACTT	86.5917
UAGAA	77.9369	3.75887	2499	259	TAGAA	78.2056
UAGAU	68.961	3.77378	1772	161	TAGAT	69.0564
UAGAC	68.8146	3.26729	2986	223	TAGAC	69.1984
UAGAG	77.3016	3.62686	2342	268	TAGAG	77.3802
UAGAT	69.183	3.77566	2040	198	TAGAT	69.0564
UAGUA	75.4684	4.8943	1675	142	TAGTA	74.6352
UAGUU	67.0419	4.78356	371	33	TAGTT	64.0538
UAGUC	71.4029	4.98488	949	80	TAGTC	69.6138
UAGUG	71.1676	4.87686	1009	81	TAGTG	70.5097
UAGUT	67.2289	4.24591	482	49	TAGTT	64.0538
UAGCA	84.4863	2.93226	2338	237	TAGCA	83.856
UAGCU	80.8006	2.37564	1787	186	TAGCT	79.63
UAGCC	82.0063	2.88247	2565	247	TAGCC	81.406
UAGCG	81.8408	2.77319	2011	201	TAGCG	81.1174
UAGCT	80.073	2.47798	1791	170	TAGCT	79.63
UAGGA	76.0458	3.6445	2661	230	TAGGA	76.1784
UAGGU	71.1169	3.56691	2188	152	TAGGT	71.3914
UAGGC	72.64	3.62899	2320	214	TAGGC	72.6682
UAGGG	77.9682	4.26806	2580	243	TAGGG	77.615
UAGGT	71.4058	3.85141	2104	188	TAGGT	71.3914
UAGTA	75.0215	4.29154	2688	229	TAGTA	74.6352
UAGTU	64.2708	4.07584	1466	124	TAGTT	64.0538
UAGTC	69.8728	4.81561	1742	160	TAGTC	69.6138
UAGTG	70.3892	3.98343	2703	176	TAGTG	70.5097
UAGTT	64.3569	4.59179	1508	149	TAGTT	64.0538
UATAA	109.276	6.12075	3715	339	TATAA	108.309
UATAU	108.437	6.80446	2781	202	TATAT	108.216
UATAC	106.499	5.88866	2527	239	TATAC	106.353
UATAG	107.358	5.55888	2783	268	TATAG	107.771
UATAT	109.718	7.33107	2559	249	TATAT	108.216
UATUA	104.978	3.88408	2466	220	TATTA	103.455
UATUU	99.0749	3.75711	956	104	TATTT	96.9711
UATUC	101.501	4.06706	2078	180	TATTC	99.5769
UATUG	103.678	3.58303	2428	202	TATTG	102.288
UATUT	97.9544	3.68994	1030	108	TATTT	96.9711
UATCA	118.034	4.90668	4251	319	TATCA	116.648
UATCU	117.589	5.03752	2409	207	TATCT	117.05
UATCC	117.467	5.0254	3515	279	TATCC	116.433
UATCG	117.741	5.26132	3691	286	TATCG	116.837
UATCT	118.431	5.89053	2293	174	TATCT	117.05
UATGA	104.426	4.94746	2505	242	TATGA	105.493
UATGU	109.459	7.05784	1745	161	TATGT	108.667
UATGC	106.653	5.47958	2420	235	TATGC	106.337
UATGG	106.207	5.22893	3106	282	TATGG	106.402
UATGT	110.402	7.26078	2060	198	TATGT	108.667
UATTA	103.115	4.25531	2383	279	TATTA	103.455
UATTU	96.8452	3.67611	1608	185	TATTT	96.9711
UATTC	99.2952	3.5305	2830	205	TATTC	99.5769
UATTG	102.195	3.94213	2090	214	TATTG	102.288
UATTT	96.4812	3.40027	2128	237	TATTT	96.9711
UUAAA	90.4946	5.25636	3315	269	TTAAA	90.3855
UUAAU	82.2017	4.30544	4446	262	TTAAT	81.5431
UUAAC	82.9648	4.66434	2913	284	TTAAC	82.5416
UUAAG	89.0751	4.62549	3156	243	TTAAG	88.431
UUAAT	82.6745	4.25427	3640	289	TTAAT	81.5431
UUAUA	87.9098	4.41546	1361	140	TTATA	86.4695
UUAUU	79.6497	5.41002	1973	167	TTATT	78.1981
UUAUC	84.5839	5.09182	1935	145	TTATC	82.8258
UUAUG	85.395	4.56646	1368	134	TTATG	83.7519
UUAUT	79.8553	4.92711	1864	148	TTATT	78.1981
UUACA	93.1008	2.75144	2331	212	TTACA	92.4929
UUACU	90.9783	3.278	2038	183	TTACT	89.307
UUACC	91.3969	3.10653	2287	189	TTACC	90.4548
UUACG	91.8163	2.86439	1846	177	TTACG	91.0694
UUACT	90.3458	3.47392	1918	196	TTACT	89.307
UUAGA	86.8888	4.70494	3764	261	TTAGA	86.2947
UUAGU	82.7523	4.86475	3999	237	TTAGT	82.2569
UUAGC	86.0306	4.37524	2512	224	TTAGC	84.9432
UUAGG	87.2811	4.86115	3239	254	TTAGG	87.2302
UUAGT	82.9479	4.91836	2703	212	TTAGT	82.2569
UUATA	87.3577	4.32094	2009	194	TTATA	86.4695
UUATU	80.0136	4.13927	2680	216	TTATT	78.1981
UUATC	83.5683	4.88497	2512	190	TTATC	82.8258
UUATG	84.5316	4.5906	2082	191	TTATG	83.7519
UUATT	79.6428	4.14803	3830	260	TTATT	78.1981
UUUAA	106.858	4.6813	2039	130	TTTAA	103.42
UUUAU	104.881	4.81563	1896	126	TTTAT	101.875
UUUAC	103.312	3.92908	3458	194	TTTAC	101.51
UUUAG	105.858	4.39164	1768	124	TTTAG	102.058
UUUAT	105.66	4.67009	1835	117	TTTAT	101.875
UUUUA	98.6203	3.02073	613	57	TTTTA	97.292
UUUUU	89.7034	4.19102	336	53	TTTTT	89.9551
UUUUC	94.95	3.21333	371	38	TTTTC	94.6491
UUUUG	95.8738	2.86471	324	29	TTTTG	95.6759
UUUUT	90.2256	3.21527	343	48	TTTTT	89.9551
UUUCA	109.845	5.29049	3117	190	TTTCA	106.788
UUUCU	108.52	5.1992	3560	215	TTTCT	106.44
UUUCC	108.729	4.57146	2770	191	TTTCC	106.207
UUUCG	109.135	4.30126	3428	173	TTTCG	106.544
UUUCT	108.71	4.84889	3386	197	TTTCT	106.44
UUUGA	103.155	4.54209	920	91	TTTGA	99.0068
UUUGU	104.325	4.64013	2623	147	TTTGT	101.46
UUUGC	102.028	4.34601	1255	94	TTTGC	99.9142
UUUGG	103.242	4.32824	1738	119	TTTGG	101.1
UUUGT	104.231	4.57316	2243	143	TTTGT	101.46
UUUTA	97.5899	2.93693	669	69	TTTTA	97.292
UUUTU	90.415	4.02134	358	62	TTTTT	89.9551
UUUTC	95.2157	3.35808	568	68	TTTTC	94.6491
UUUTG	95.7327	3.19258	485	53	TTTTG	95.6759
UUUTT	90.4237	2.82749	577	95	TTTTT	89.9551
UUCAA	101.02	4.01851	2984	285	TTCAA	99.9291
UUCAU	94.0222	4.65611	1844	179	TTCAT	93.3542
UUCAC	96.7519	3.84478	1657	190	TTCAC	95.1684
UUCAG	98.9026	4.77265	1990	211	TTCAG	97.5706
UUCAT	94.5722	4.45201	2119	196	TTCAT	93.3542
UUCUA	95.1936	4.04223	1923	199	TTCTA	94.5106
UUCUU	85.0329	5.41528	1197	141	TTCTT	85.0962
UUCUC	91.9979	5.52911	1665	138	TTCTC	90.5926
UUCUG	93.3662	4.034	1577	152	TTCTG	92.1477
UUCUT	86.6351	4.9395	1600	171	TTCTT	85.0962
UUCCA	100.343	2.96475	2705	279	TTCCA	99.3916
UUCCU	96.1603	4.70778	2337	241	TTCCT	95.0406
UUCCC	98.5323	2.76726	2093	271	TTCCC	97.0933
UUCCG	99.0437	3.27774	2835	278	TTCCG	98.1632
UUCCT	95.8472	4.15718	2557	229	TTCCT	95.0406
UUCGA	96.6142	4.5569	2256	212	TTCGA	95.3943
UUCGU	92.07	9.46313	3488	155	TTCGT	91.8267
UUCGC	94.7964	4.57576	2196	213	TTCGC	93.6353
UUCGG	97.0746	4.62794	2090	190	TTCGG	95.5798
UUCGT	92.1677	8.83092	3360	201	TTCGT	91.8267
UUCTA	95.4884	3.76102	3231	278	TTCTA	94.5106
UUCTU	85.8415	5.01927	1921	205	TTCTT	85.0962
UUCTC	91.5995	4.24745	2634	219	TTCTC	90.5926
UUCTG	92.8849	3.90577	1720	173	TTCTG	92.1477
UUCTT	85.6899	4.72839	2917	263	TTCTT	85.0962
UUGAA	83.5282	5.18072	3230	239	TTGAA	82.8609
UUGAU	75.4708	4.39764	2958	172	TTGAT	74.8443
UUGAC	75.5146	4.1186	2767	243	TTGAC	75.2559
UUGAG	83.3638	5.30535	3601	261	TTGAG	82.1874
UUGAT	76.6456	4.46789	3070	219	TTGAT	74.8443
UUGUA	81.3883	4.58576	2314	173	TTGTA	81.7584
UUGUU	75.2406	4.9731	2285	148	TTGTT	73.9079
UUGUC	79.244	5.82958	1874	168	TTGTC	79.4038
UUGUG	79.3559	5.2743	2321	182	TTGTG	79.5184
UUGUT	74.381	4.88553	1677	92	TTGTT	73.9079
UUGCA	89.6931	3.1285	1184	117	TTGCA	88.8704
UUGCU	86.8672	3.99145	1927	191	TTGCT	86.1047
UUGCC	87.8323	3.88936	2037	202	TTGCC	86.6604
UUGCG	87.5807	3.50993	1490	147	TTGCG	87.1723
UUGCT	87.0743	3.83937	1572	170	TTGCT	86.1047
UUGGA	84.6261	5.372	3852	242	TTGGA	83.871
UUGGU	81.3982	5.26439	2863	211	TTGGT	79.9906
UUGGC	83.4835	4.82296	2680	220	TTGGC	82.4024
UUGGG	85.8639	5.748	2998	227	TTGGG	84.3406
UUGGT	81.3749	5.2386	3282	227	TTGGT	79.9906
UUGTA	82.6013	4.11528	2901	225	TTGTA	81.7584
UUGTU	75.944	4.91915	2031	154	TTGTT	73.9079
UUGTC	79.815	5.13435	3073	218	TTGTC	79.4038
UUGTG	79.8797	4.74866	2906	217	TTGTG	79.5184
UUGTT	75.721	5.03239	2243	174	TTGTT	73.9079
UUTAA	105.71	4.29557	3298	209	TTTAA	103.42
UUTAU	103.984	5.55706	1968	145	TTTAT	101.875
UUTAC	102.365	3.77011	4891	272	TTTAC	101.51
UUTAG	104.237	3.7181	1780	121	TTTAG	102.058
UUTAT	104.228	4.88908	2372	155	TTTAT	101.875
UUTUA	98.2889	2.43484	801	71	TTTTA	97.292
UUTUU	91.1588	3.57489	169	34	TTTTT	89.9551
UUTUC	96.7082	3.10153	347	40	TTTTC	94.6491
UUTUG	95.9089	2.76108	480	50	TTTTG	95.6759
UUTUT	91.0225	3.46786	445	85	TTTTT	89.9551
UUTCA	108.282	4.27657	3939	249	TTTCA	106.788
UUTCU	107.679	4.47668	3711	226	TTTCT	106.44
UUTCC	107.586	4.236	4430	280	TTTCC	106.207
UUTCG	107.832	4.36568	3479	198	TTTCG	106.544
UUTCT	107.798	4.46278	3874	238	TTTCT	106.44
UUTGA	101.649	4.81547	1379	138	TTTGA	99.0068
UUTGU	103.47	5.19216	2259	120	TTTGT	101.46
UUTGC	101.012	3.96082	2545	153	TTTGC	99.9142
UUTGG	102.984	4.17009	1954	137	TTTGG	101.1
UUTGT	102.821	5.04052	2089	129	TTTGT	101.46
UUTTA	98.2789	2.88348	1206	112	TTTTA	97.292
UUTTU	90.1888	3.4686	576	93	TTTTT	89.9551
UUTTC	95.4277	3.00694	727	76	TTTTC	94.6491
UUTTG	95.9965	2.64736	845	88	TTTTG	95.6759
UUTTT	90.6561	2.58379	841	140	TTTTT	89.9551
UCAAA	88.4115	5.27641	4009	386	TCAAA	88.7764
UCAAU	79.8934	3.92452	4452	299	TCAAT	80.1724
UCAAC	81.4729	3.72102	3580	359	TCAAC	80.9496
UCAAG	87.5436	5.28302	3877	326	TCAAG	87.5292
UCAAT	79.9892	3.69892	3255	268	TCAAT	80.1724
UCAUA	85.1727	4.38353	1898	195	TCATA	84.2461
UCAUU	78.1664	3.93568	980	91	TCATT	74.3326
UCAUC	82.6106	4.08105	2884	189	TCATC	80.2945
UCAUG	83.1464	4.31641	2132	186	TCATG	81.3408
UCAUT	77.6378	4.04311	1113	101	TCATT	74.3326
UCACA	92.0724	2.73991	3124	320	TCACA	91.765
UCACU	89.2144	2.59333	1991	196	TCACT	88.1749
UCACC	89.6189	2.62968	3004	291	TCACC	89.731
UCACG	90.7275	2.78811	2603	279	TCACG	90.3996
UCACT	88.2376	3.34417	2141	271	TCACT	88.1749
UCAGA	83.4985	4.14874	4767	344	TCAGA	83.3245
UCAGU	77.8778	4.56906	3861	263	TCAGT	77.7603
UCAGC	82.7053	4.09106	2689	329	TCAGC	81.923
UCAGG	83.6684	4.46962	3507	324	TCAGG	83.648
UCAGT	78.2205	4.12905	3351	263	TCAGT	77.7603
UCATA	84.9318	3.98293	2787	272	TCATA	84.2461
UCATU	75.4905	3.83567	2052	194	TCATT	74.3326
UCATC	80.6061	4.33029	3346	295	TCATC	80.2945
UCATG	82.1466	4.20626	2518	236	TCATG	81.3408
UCATT	74.723	4.02545	2462	216	TCATT	74.3326
UCUAA	107.453	4.42769	3222	290	TCTAA	105.723
UCUAU	105.24	4.92652	3067	220	TCTAT	104.722
UCUAC	105.089	4.2712	3430	285	TCTAC	104.646
UCUAG	105.471	4.46854	3177	270	TCTAG	104.443
UCUAT	105.785	4.95679	2272	196	TCTAT	104.722
UCUUA	102.217	3.57353	2648	215	TCTTA	100.992
UCUUU	95.6342	3.92945	693	102	TCTTT	94.2332
UCUUC	98.1404	3.56567	2067	152	TCTTC	97.3212
UCUUG	100.393	3.36587	2217	201	TCTTG	99.2553
UCUUT	95.4364	3.62943	929	103	TCTTT	94.2332
UCUCA	113.544	4.39439	2520	266	TCTCA	112.343
UCUCU	112.382	5.1108	2236	200	TCTCT	111.454
UCUCC	112.841	5.61356	2438	264	TCTCC	111.972
UCUCG	113.037	5.00716	2217	232	TCTCG	111.899
UCUCT	112.648	4.94685	2399	214	TCTCT	111.454
UCUGA	103.269	3.81697	3482	276	TCTGA	102.062
UCUGU	103.834	4.34842	2353	168	TCTGT	103.519
UCUGC	103.584	4.3199	2544	237	TCTGC	102.668
UCUGG	104.655	3.69855	6067	285	TCTGG	103.083
UCUGT	104.138	4.9333	1937	167	TCTGT	103.519
UCUTA	101.989	3.38964	3077	270	TCTTA	100.992
UCUTU	95.0159	3.79801	1033	146	TCTTT	94.2332
UCUTC	97.3529	3.55246	2910	244	TCTTC	97.3212
UCUTG	99.917	3.40273	2052	205	TCTTG	99.2553
UCUTT	94.6051	3.49976	1451	162	TCTTT	94.2332
UCCAA	100.232	3.31579	4273	420	TCCAA	100.057
UCCAU	92.5458	3.20875	3008	285	TCCAT	92.7899
UCCAC	95.0253	2.75704	4169	440	TCCAC	94.797
UCCAG	97.6613	3.55486	3675	387	TCCAG	97.4103
UCCAT	93.4061	3.18558	3011	309	TCCAT	92.7899
UCCUA	95.2082	3.43951	2617	307	TCCTA	94.6474
UCCUU	86.1339	3.91698	2102	213	TCCTT	83.6486
UCCUC	91.9046	3.83387	2327	257	TCCTC	89.919
UCCUG	92.3951	3.10754	2621	264	TCCTG	91.6155
UCCUT	86.242	3.7871	2266	253	TCCTT	83.6486
UCCCA	100.976	2.63925	4193	462	TCCCA	99.8562
UCCCU	96.1563	3.08374	3492	367	TCCCT	95.2837
UCCCC	97.3082	2.18099	3697	424	TCCCC	96.69
UCCCG	98.5497	2.42709	4494	456	TCCCG	98.0979
UCCCT	95.5655	2.74789	4311	383	TCCCT	95.2837
UCCGA	94.0603	3.49675	3147	318	TCCGA	94.2223
UCCGU	90.1917	3.63221	2944	245	TCCGT	90.488
UCCGC	92.7932	3	3363	364	TCCGC	92.4515
UCCGG	94.53	3.49272	4126	381	TCCGG	94.2578
UCCGT	90.8336	3.54207	2809	293	TCCGT	90.488
UCCTA	94.9737	3.02161	3773	390	TCCTA	94.6474
UCCTU	84.8725	3.54535	3351	319	TCCTT	83.6486
UCCTC	89.9155	3.64821	3779	341	TCCTC	89.919
UCCTG	91.9147	3.37711	3431	351	TCCTG	91.6155
UCCTT	84.455	3.51369	3737	374	TCCTT	83.6486
UCGAA	81.8238	4.19606	3145	299	TCGAA	81.9729
UCGAU	73.3257	3.54637	3019	203	TCGAT	73.0338
UCGAC	74.681	3.45288	2953	238	TCGAC	73.9593
UCGAG	80.891	4.4562	2767	267	TCGAG	80.7941
UCGAT	73.2496	3.50673	2711	240	TCGAT	73.0338
UCGUA	79.0568	5.16945	1667	142	TCGTA	78.9335
UCGUU	70.2284	5.82846	919	63	TCGTT	67.6719
UCGUC	74.4861	5.27767	1398	86	TCGTC	74.15
UCGUG	75.2585	4.7038	2017	145	TCGTG	73.9738
UCGUT	69.6736	4.78022	697	68	TCGTT	67.6719
UCGCA	87.0093	3.58797	2092	243	TCGCA	86.9926
UCGCU	82.5559	3.21507	1893	201	TCGCT	81.8094
UCGCC	84.1094	3.14147	2726	257	TCGCC	84.0149
UCGCG	84.1849	2.85767	3917	221	TCGCG	83.9667
UCGCT	82.0806	2.92858	2289	186	TCGCT	81.8094
UCGGA	81.359	4.14579	3580	266	TCGGA	80.5116
UCGGU	75.2739	4.21336	2903	226	TCGGT	75.5459
UCGGC	77.5671	3.88248	2651	266	TCGGC	77.8899
UCGGG	81.7789	4.43841	3571	307	TCGGG	81.1705
UCGGT	75.7526	4.09973	2943	257	TCGGT	75.5459
UCGTA	78.5669	4.62619	2982	243	TCGTA	78.9335
UCGTU	68.9038	4.24834	2076	167	TCGTT	67.6719
UCGTC	74.6255	4.67783	2766	222	TCGTC	74.15
UCGTG	74.3938	4.36723	2647	204	TCGTG	73.9738
UCGTT	68.0111	4.0514	2316	195	TCGTT	67.6719
UCTAA	106.402	4.31341	3645	352	TCTAA	105.723
UCTAU	105.231	5.15474	3575	248	TCTAT	104.722
UCTAC	104.526	4.29514	4415	375	TCTAC	104.646
UCTAG	104.99	4.12926	3927	348	TCTAG	104.443
UCTAT	105.328	4.45725	3331	266	TCTAT	104.722
UCTUA	102.35	3.49611	2667	245	TCTTA	100.992
UCTUU	95.173	3.93729	911	120	TCTTT	94.2332
UCTUC	97.7052	3.82745	3133	251	TCTTC	97.3212
UCTUG	100.645	3.2635	2319	219	TCTTG	99.2553
UCTUT	95.4631	3.49672	1195	144	TCTTT	94.2332
UCTCA	112.92	4.34277	2873	280	TCTCA	112.343
UCTCU	112.08	4.7603	2741	265	TCTCT	111.454
UCTCC	112.601	5.3706	3038	327	TCTCC	111.972
UCTCG	112.74	4.34785	2882	281	TCTCG	111.899
UCTCT	111.565	5.30352	2708	264	TCTCT	111.454
UCTGA	102.532	4.03306	3366	290	TCTGA	102.062
UCTGU	103.673	4.51324	2620	197	TCTGT	103.519
UCTGC	102.709	4.27599	2719	255	TCTGC	102.668
UCTGG	103.524	4.03893	3655	326	TCTGG	103.083
UCTGT	103.425	4.38476	3201	232	TCTGT	103.519
UCTTA	101.235	3.40258	3676	388	TCTTA	100.992
UCTTU	94.3806	3.92169	1360	184	TCTTT	94.2332
UCTTC	97.2888	3.45123	3430	243	TCTTC	97.3212
UCTTG	99.6283	3.21082	3458	327	TCTTG	99.2553
UCTTT	94.2959	3.71053	2030	238	TCTTT	94.2332
UGAAA	77.5358	2.77179	2921	313	TGAAA	77.4193
UGAAU	66.5609	3.55367	1523	167	TGAAT	66.4917
UGAAC	69.5299	3.92569	2069	205	TGAAC	69.5053
UGAAG	75.5834	3.58881	1886	242	TGAAG	75.4902
UGAAT	67.0672	3.14429	1686	183	TGAAT	66.4917
UGAUA	76.1766	4.97031	2283	196	TGATA	74.9303
UGAUU	68.1532	4.1225	156	16	TGATT	64.6091
UGAUC	73.0615	5.58498	839	82	TGATC	69.6485
UGAUG	72.6748	4.60695	1291	97	TGATG	71.387
UGAUT	67.3635	4.35344	456	41	TGATT	64.6091
UGACA	83.1144	3.73912	3450	270	TGACA	82.9278
UGACU	79.8382	2.83669	2706	195	TGACT	78.9458
UGACC	80.9898	3.56778	3322	252	TGACC	80.5526
UGACG	82.3687	3.60028	2533	201	TGACG	81.5349
UGACT	79.4726	2.97926	3160	203	TGACT	78.9458
UGAGA	76.7097	3.15998	2150	211	TGAGA	76.0521
UGAGU	71.1228	3.69866	2554	185	TGAGT	71.1515
UGAGC	71.9088	3.31439	2901	226	TGAGC	72.199
UGAGG	77.2177	3.10498	2341	237	TGAGG	76.817
UGAGT	71.3775	3.17407	2251	187	TGAGT	71.1515
UGATA	75.6989	4.69879	2952	286	TGATA	74.9303
UGATU	65.9005	4.16638	1126	119	TGATT	64.6091
UGATC	70.4479	5.25977	1867	180	TGATC	69.6485
UGATG	71.6625	4.50362	2343	200	TGATG	71.387
UGATT	64.9323	3.62121	2122	202	TGATT	64.6091
UGUAA	106.337	6.0792	1884	162	TGTAA	102.894
UGUAU	104.49	6.24086	1822	138	TGTAT	101.817
UGUAC	100.761	5.64866	1438	117	TGTAC	100.259
UGUAG	103.99	6.42099	1552	123	TGTAG	102.338
UGUAT	104.625	6.82525	1518	127	TGTAT	101.817
UGUUA	102.167	4.73143	818	76	TGTTA	100.288
UGUUU	91.6249	5.00402	169	27	TGTTT	92.105
UGUUC	96.0642	6.01075	505	45	TGTTC	95.5916
UGUUG	98.5329	5.19377	533	54	TGTTG	96.6079
UGUUT	92.8943	3.19857	1471	34	TGTTT	92.105
UGUCA	116.37	6.07892	1495	155	TGTCA	111.941
UGUCU	114.386	6.64002	1539	144	TGTCT	111.278
UGUCC	113.382	7.28193	1311	152	TGTCC	111.496
UGUCG	115.322	6.40482	1575	148	TGTCG	112.428
UGUCT	114.349	6.76491	1531	148	TGTCT	111.278
UGUGA	102.486	5.77097	2164	153	TGTGA	101.093
UGUGU	104.797	5.00752	2258	143	TGTGT	104.905
UGUGC	103.28	5.69882	1759	150	TGTGC	102.147
UGUGG	104.153	5.40375	2600	182	TGTGG	103.001
UGUGT	104.929	6.24274	1287	105	TGTGT	104.905
UGUTA	101.907	3.81584	1248	126	TGTTA	100.288
UGUTU	92.5224	5.13891	521	47	TGTTT	92.105
UGUTC	96.9823	4.83156	849	85	TGTTC	95.5916
UGUTG	98.0413	4.93196	1156	121	TGTTG	96.6079
UGUTT	92.9214	4.4553	481	75	TGTTT	92.105
UGCAA	101.376	4.15026	2566	239	TGCAA	101.351
UGCAU	93.0641	4.04644	1272	144	TGCAT	92.8455
UGCAC	94.7775	3.16323	2192	236	TGCAC	94.6738
UGCAG	98.946	3.87776	2623	225	TGCAG	98.7824
UGCAT	93.9771	3.79814	1672	170	TGCAT	92.8455
UGCUA	96.1113	3.4474	2223	206	TGCTA	95.4174
UGCUU	84.225	4.00428	826	128	TGCTT	83.5799
UGCUC	91.7651	3.42687	1600	132	TGCTC	89.6993
UGCUG	92.7445	3.30721	1617	153	TGCTG	92.3541
UGCUT	84.1267	4.16062	854	125	TGCTT	83.5799
UGCCA	101.989	3.20184	3285	290	TGCCA	102.047
UGCCU	98.5714	3.35457	3018	278	TGCCT	98.0065
UGCCC	99.8548	2.81278	2621	287	TGCCC	99.4358
UGCCG	100.563	3.27045	2734	269	TGCCG	100.582
UGCCT	97.9643	3.2525	3565	297	TGCCT	98.0065
UGCGA	96.5324	4.41339	2669	198	TGCGA	96.4137
UGCGU	92.453	5.1646	989	116	TGCGT	92.669
UGCGC	94.1816	3.57504	2455	237	TGCGC	93.8896
UGCGG	96.9615	4.49981	2035	198	TGCGG	96.6147
UGCGT	93.4717	4.71115	1629	141	TGCGT	92.669
UGCTA	95.7223	3.2523	3347	304	TGCTA	95.4174
UGCTU	83.7952	3.14682	1960	219	TGCTT	83.5799
UGCTC	89.9366	4.02763	2034	194	TGCTC	89.6993
UGCTG	92.5352	3.13202	2489	222	TGCTG	92.3541
UGCTT	83.6176	3.09552	2354	237	TGCTT	83.5799
UGGAA	70.9341	3.31119	2086	217	TGGAA	71.3172
UGGAU	61.2464	3.91437	1089	119	TGGAT	61.7461
UGGAC	63.2121	3.8857	1660	158	TGGAC	62.9889
UGGAG	70.6869	3.85991	2023	251	TGGAG	70.6266
UGGAT	61.9522	3.04506	1484	149	TGGAT	61.7461
UGGUA	73.7468	5.11037	1487	135	TGGTA	72.8254
UGGUU	66.4302	4.21997	385	41	TGGTT	62.5793
UGGUC	70.5224	5.15782	856	80	TGGTC	66.9136
UGGUG	70.6142	4.40033	1060	98	TGGTG	68.455
UGGUT	66.8508	7.56109	468	44	TGGTT	62.5793
UGGCA	81.9478	2.75143	4954	280	TGGCA	81.53
UGGCU	78.7277	2.62287	1839	170	TGGCT	77.6691
UGGCC	79.5005	3.00224	2320	217	TGGCC	79.3461
UGGCG	80.2445	2.73022	2547	217	TGGCG	80.4708
UGGCT	77.8635	2.51098	1948	185	TGGCT	77.6691
UGGGA	73.2498	3.48657	2690	239	TGGGA	73.5593
UGGGU	69.2977	3.33216	2723	190	TGGGT	68.9461
UGGGC	69.9548	3.35769	3737	242	TGGGC	69.4326
UGGGG	75.2598	3.50236	2616	244	TGGGG	75.4047
UGGGT	69.0146	3.46864	2259	195	TGGGT	68.9461
UGGTA	72.892	4.79377	2892	257	TGGTA	72.8254
UGGTU	63.2728	4.07164	1316	137	TGGTT	62.5793
UGGTC	67.565	4.67764	2067	160	TGGTC	66.9136
UGGTG	68.3618	4.1832	2736	227	TGGTG	68.455
UGGTT	62.4659	4.17772	1779	186	TGGTT	62.5793
UGTAA	103.967	5.08595	3165	283	TGTAA	102.894
UGTAU	103.29	7.30272	2390	201	TGTAT	101.817
UGTAC	100.844	4.17106	2689	230	TGTAC	100.259
UGTAG	102.624	4.86518	2372	215	TGTAG	102.338
UGTAT	102.899	6.831	2188	173	TGTAT	101.817
UGTUA	101.565	3.82981	2045	159	TGTTA	100.288
UGTUU	92.445	5.83978	327	48	TGTTT	92.105
UGTUC	97.3988	4.95907	1137	127	TGTTC	95.5916
UGTUG	97.8715	5.12508	1359	142	TGTTG	96.6079
UGTUT	92.6891	3.65214	876	79	TGTTT	92.105
UGTCA	113.694	5.43477	2157	232	TGTCA	111.941
UGTCU	114.143	5.70425	2374	186	TGTCT	111.278
UGTCC	112.147	5.34813	3063	306	TGTCC	111.496
UGTCG	113.615	5.47648	2736	246	TGTCG	112.428
UGTCT	114.079	5.87668	1999	179	TGTCT	111.278
UGTGA	101.094	4.86754	2650	213	TGTGA	101.093
UGTGU	103.638	5.75384	1816	141	TGTGT	104.905
UGTGC	101.455	5.14944	2710	224	TGTGC	102.147
UGTGG	102.49	4.7548	3237	246	TGTGG	103.001
UGTGT	104.894	6.31764	1596	153	TGTGT	104.905
UGTTA	100.062	3.67557	2708	238	TGTTA	100.288
UGTTU	91.6844	3.94833	750	114	TGTTT	92.105
UGTTC	95.4887	3.74797	1886	153	TGTTC	95.5916
UGTTG	96.4209	4.0493	3020	274	TGTTG	96.6079
UGTTT	91.8763	3.66028	1791	196	TGTTT	92.105
UTAAA	90.5209	5.28867	4233	388	TTAAA	90.3855
UTAAU	81.66	4.24899	4323	245	TTAAT	81.5431
UTAAC	82.5931	3.98443	3827	354	TTAAC	82.5416
UTAAG	89.0335	4.90721	3485	309	TTAAG	88.431
UTAAT	82.8396	4.34035	3703	275	TTAAT	81.5431
UTAUA	87.6336	4.21003	1853	183	TTATA	86.4695
UTAUU	79.9033	4.85723	2576	194	TTATT	78.1981
UTAUC	84.3456	5.10468	1913	171	TTATC	82.8258
UTAUG	84.9806	4.77196	1767	148	TTATG	83.7519
UTAUT	80.1866	4.53269	2180	200	TTATT	78.1981
UTACA	92.7095	2.71778	3243	282	TTACA	92.4929
UTACU	90.6421	2.90956	2154	180	TTACT	89.307
UTACC	91.0398	2.9712	3218	265	TTACC	90.4548
UTACG	91.6463	2.80628	2587	241	TTACG	91.0694
UTACT	90.1476	3.17111	2377	235	TTACT	89.307
UTAGA	86.8937	4.54356	3871	310	TTAGA	86.2947
UTAGU	82.5061	4.45891	4072	251	TTAGT	82.2569
UTAGC	85.5709	4.14841	3474	316	TTAGC	84.9432
UTAGG	87.71	4.55257	4124	337	TTAGG	87.2302
UTAGT	82.4852	4.88431	3323	268	TTAGT	82.2569
UTATA	87.086	4.02382	2636	263	TTATA	86.4695
UTATU	79.9375	4.55539	3172	259	TTATT	78.1981
UTATC	83.4283	4.68549	3757	281	TTATC	82.8258
UTATG	84.3989	4.13292	2794	250	TTATG	83.7519
UTATT	79.5705	4.73688	3937	305	TTATT	78.1981
UTUAA	105.266	4.14753	2931	209	TTTAA	103.42
UTUAU	103.532	4.87479	1986	162	TTTAT	101.875
UTUAC	102.794	3.63059	5917	285	TTTAC	101.51
UTUAG	104.252	3.8161	2726	170	TTTAG	102.058
UTUAT	104.08	4.22463	2983	182	TTTAT	101.875
UTUUA	98.7241	2.98727	818	75	TTTTA	97.292
UTUUU	91.2793	3.59476	124	24	TTTTT	89.9551
UTUUC	95.7473	3.07113	650	60	TTTTC	94.6491
UTUUG	97.0221	2.95608	317	41	TTTTG	95.6759
UTUUT	90.7667	3.20855	300	49	TTTTT	89.9551
UTUCA	108.686	4.82836	4084	275	TTTCA	106.788
UTUCU	108.415	4.75588	2691	178	TTTCT	106.44
UTUCC	107.003	4.96159	3959	271	TTTCC	106.207
UTUCG	107.602	4.89269	3022	205	TTTCG	106.544
UTUCT	107.878	4.94912	3369	223	TTTCT	106.44
UTUGA	102.192	4.79228	1700	155	TTTGA	99.0068
UTUGU	102.514	4.28617	2744	153	TTTGT	101.46
UTUGC	101.921	3.5164	3180	177	TTTGC	99.9142
UTUGG	102.787	3.26479	2701	145	TTTGG	101.1
UTUGT	103.011	3.80134	3018	156	TTTGT	101.46
UTUTA	98.1522	3.01931	1167	111	TTTTA	97.292
UTUTU	90.6877	3.47326	691	116	TTTTT	89.9551
UTUTC	95.7446	2.96738	756	77	TTTTC	94.6491
UTUTG	96.0469	3.02206	1040	109	TTTTG	95.6759
UTUTT	90.6443	2.48379	929	149	TTTTT	89.9551
UTCAA	100.476	4.06163	3927	376	TTCAA	99.9291
UTCAU	93.7593	4.48213	2281	198	TTCAT	93.3542
UTCAC	95.9651	3.61633	2684	306	TTCAC	95.1684
UTCAG	98.5868	4.5031	3308	322	TTCAG	97.5706
UTCAT	93.7749	4.71624	2391	227	TTCAT	93.3542
UTCUA	95.3108	3.60976	2375	231	TTCTA	94.5106
UTCUU	86.1011	4.92994	1670	200	TTCTT	85.0962
UTCUC	92.1668	4.79171	2124	207	TTCTC	90.5926
UTCUG	92.7857	3.81708	2623	199	TTCTG	92.1477
UTCUT	86.3176	4.81163	2028	182	TTCTT	85.0962
UTCCA	100.061	3.07836	3541	370	TTCCA	99.3916
UTCCU	95.7012	3.78701	4180	322	TTCCT	95.0406
UTCCC	98.1589	3.06139	3221	413	TTCCC	97.0933
UTCCG	98.6407	3.38337	3630	397	TTCCG	98.1632
UTCCT	95.6651	3.73409	4345	342	TTCCT	95.0406
UTCGA	96.2634	4.59161	3380	306	TTCGA	95.3943
UTCGU	91.2687	8.57495	3612	203	TTCGT	91.8267
UTCGC	94.6169	4.24983	3016	299	TTCGC	93.6353
UTCGG	96.7249	4.66641	2856	289	TTCGG	95.5798
UTCGT	91.5827	8.46858	4004	271	TTCGT	91.8267
UTCTA	95.2476	3.66631	3661	331	TTCTA	94.5106
UTCTU	85.6944	4.4048	2742	263	TTCTT	85.0962
UTCTC	91.0494	4.71739	3424	297	TTCTC	90.5926
UTCTG	92.5133	3.83446	3290	306	TTCTG	92.1477
UTCTT	85.6102	4.36633	2939	293	TTCTT	85.0962
UTGAA	83.3305	4.81702	4858	314	TTGAA	82.8609
UTGAU	75.525	4.60268	4137	242	TTGAT	74.8443
UTGAC	75.8145	3.95945	2335	221	TTGAC	75.2559
UTGAG	82.9019	5.19594	3728	270	TTGAG	82.1874
UTGAT	76.0174	4.32235	4158	254	TTGAT	74.8443
UTGUA	82.1114	4.17604	1829	147	TTGTA	81.7584
UTGUU	76.251	4.79688	1253	109	TTGTT	73.9079
UTGUC	79.8592	5.53769	1815	148	TTGTC	79.4038
UTGUG	80.6628	4.53992	1760	148	TTGTG	79.5184
UTGUT	75.6663	4.70966	1449	113	TTGTT	73.9079
UTGCA	89.3889	3.0812	1837	184	TTGCA	88.8704
UTGCU	86.5085	4.05901	2291	213	TTGCT	86.1047
UTGCC	87.3836	3.6112	2782	253	TTGCC	86.6604
UTGCG	87.182	3.65856	2170	197	TTGCG	87.1723
UTGCT	86.3715	4.56066	2035	248	TTGCT	86.1047
UTGGA	84.2757	5.395	4096	279	TTGGA	83.871
UTGGU	80.3795	5.45495	3224	202	TTGGT	79.9906
UTGGC	82.5275	4.82081	2740	290	TTGGC	82.4024
UTGGG	85.4418	5.66994	4278	338	TTGGG	84.3406
UTGGT	81.5124	5.48625	3506	276	TTGGT	79.9906
UTGTA	82.4761	4.25672	3658	285	TTGTA	81.7584
UTGTU	75.5849	4.66714	2713	182	TTGTT	73.9079
UTGTC	79.8444	5.01729	3483	279	TTGTC	79.4038
UTGTG	79.5848	5.01563	3851	283	TTGTG	79.5184
UTGTT	75.6065	4.99137	3440	239	TTGTT	73.9079
UTTAA	104.696	4.38513	3839	288	TTTAA	103.42
UTTAU	102.53	5.60734	2034	173	TTTAT	101.875
UTTAC	102.388	3.82316	7793	396	TTTAC	101.51
UTTAG	103.229	4.05704	3152	242	TTTAG	102.058
UTTAT	102.803	4.98468	2916	195	TTTAT	101.875
UTTUA	98.3163	2.90783	1540	128	TTTTA	97.292
UTTUU	90.871	3.16758	630	98	TTTTT	89.9551
UTTUC	95.8883	3.18951	755	87	TTTTC	94.6491
UTTUG	96.2152	2.756	784	98	TTTTG	95.6759
UTTUT	91.337	2.90105	561	109	TTTTT	89.9551
UTTCA	107.497	4.05085	5446	390	TTTCA	106.788
UTTCU	107.144	4.14761	4167	276	TTTCT	106.44
UTTCC	106.769	3.76527	5209	362	TTTCC	106.207
UTTCG	107.362	3.96104	4108	307	TTTCG	106.544
UTTCT	106.849	4.04149	4238	275	TTTCT	106.44
UTTGA	100.189	4.33483	2143	213	TTTGA	99.0068
UTTGU	102.252	4.7843	3005	178	TTTGT	101.46
UTTGC	101.04	4.31052	2998	221	TTTGC	99.9142
UTTGG	101.658	4.02136	2948	209	TTTGG	101.1
UTTGT	102.525	4.65109	2944	205	TTTGT	101.46
UTTTA	97.5947	3.01503	1893	184	TTTTA	97.292
UTTTU	90.0674	2.69772	1168	155	TTTTT	89.9551
UTTTC	94.7495	2.76113	1229	128	TTTTC	94.6491
UTTTG	95.4188	2.49824	1262	153	TTTTG	95.6759
UTTTT	89.9845	2.41124	1974	254	TTTTT	89.9551
CAAAA	84.3014	2.9907	3214	311	CAAAA	84.3014
CAAAU	76.2304	3.05056	1903	130	CAAAT	75.9314
CAAAC	76.4596	2.92881	3404	241	CAAAC	76.4596
CAAAG	82.6785	3.13618	2510	282	CAAAG	82.6785
CAAAT	75.9314	2.99668	2370	179	CAAAT	75.9314
CAAUA	79.305	3.91639	2819	206	CAATA	80.1307
CAAUU	69.4007	4.33833	927	48	CAATT	69.805
CAAUC	76.2698	3.83219	1579	123	CAATC	75.2381
CAAUG	76.9771	3.42869	1349	124	CAATG	77.4178
CAAUT	70.377	4.348	753	74	CAATT	69.805
CAACA	87.8754	3.20551	2632	318	CAACA	87.8754
CAACU	83.0784	2.36251	1490	177	CAACT	82.987
CAACC	85.3454	3.07389	3113	326	CAACC	85.3454
CAACG	86.0885	3.00948	2211	287	CAACG	86.0885
CAACT	82.987	2.42696	1878	187	CAACT	82.987
CAAGA	81.6218	2.99987	2580	245	CAAGA	81.6218
CAAGU	75.4879	3.12205	2131	166	CAAGT	75.9391
CAAGC	77.9158	2.61342	3217	273	CAAGC	77.9158
CAAGG	81.4117	2.86454	3142	311	CAAGG	81.4117
CAAGT	75.9391	3.15663	1958	182	CAAGT	75.9391
CAATA	80.1307	3.40454	3234	273	CAATA	80.1307
CAATU	70.3844	4.0481	1808	157	CAATT	69.805
CAATC	75.2381	3.99005	3089	278	CAATC	75.2381
CAATG	77.4178	3.50625	3025	272	CAATG	77.4178
CAATT	69.805	3.65569	1932	173	CAATT	69.805
CAUAA	107.998	6.49057	2519	234	CATAA	105.524
CAUAU	106.656	5.7513	2302	161	CATAT	104.626
CAUAC	105.065	6.47233	1657	116	CATAC	104.234
CAUAG	107.605	6.27819	1864	169	CATAG	104.673
CAUAT	106.555	6.90829	1632	156	CATAT	104.626
CAUUA	104.548	3.82257	1259	100	CATTA	102.193
CAUUU	93.9912	3.76714	219	29	CATTT	94.6049
CAUUC	98.7949	4.72113	528	48	CATTC	97.8445
CAUUG	100.302	4.61978	517	66	CATTG	99.0807
CAUUT	95.3616	3.72254	254	38	CATTT	94.6049
CAUCA	119.515	8.37012	1101	130	CATCA	115.469
CAUCU	115.958	7.93026	719	91	CATCT	114.893
CAUCC	119.94	7.71454	1355	147	CATCC	114.745
CAUCG	118.304	6.77357	1631	113	CATCG	114.868
CAUCT	115.719	9.27275	898	85	CATCT	114.893
CAUGA	104.713	5.47953	2252	204	CATGA	102.806
CAUGU	106.867	4.91132	2476	146	CATGT	105.835
CAUGC	106.308	6.56338	1485	125	CATGC	104.233
CAUGG	105.917	5.78496	2271	188	CATGG	104.043
CAUGT	107.678	6.58069	1317	115	CATGT	105.835
CAUTA	103.896	4.92494	2386	223	CATTA	102.193
CAUTU	96.7961	5.21146	586	77	CATTT	94.6049
CAUTC	99.2644	4.26648	1057	88	CATTC	97.8445
CAUTG	100.716	4.0327	1229	133	CATTG	99.0807
CAUTT	95.1631	3.64248	734	112	CATTT	94.6049
CACAA	103.696	3.93981	3212	278	CACAA	103.696
CACAU	96.8044	4.17874	847	109	CACAT	96.9648
CACAC	97.9611	3.06364	1953	216	CACAC	97.9611
CACAG	101.642	4.4842	2825	237	CACAG	101.642
CACAT	96.9648	4.08955	1415	167	CACAT	96.9648
CACUA	98.3741	2.93134	1680	174	CACTA	97.8394
CACUU	86.7652	3.09529	885	126	CACTT	85.4445
CACUC	93.1387	3.24292	2042	200	CACTC	91.7448
CACUG	94.998	2.89625	1028	109	CACTG	94.6078
CACUT	86.2554	3.24151	993	102	CACTT	85.4445
CACCA	104.038	3.02338	3523	347	CACCA	104.038
CACCU	101.321	3.1037	3061	269	CACCT	100.428
CACCC	101.583	2.76421	3493	370	CACCC	101.583
CACCG	102.542	2.76794	2807	250	CACCG	102.542
CACCT	100.428	3.35009	2595	250	CACCT	100.428
CACGA	98.2585	3.99941	1831	196	CACGA	98.2585
CACGU	94.1167	5.17669	1358	133	CACGT	94.4375
CACGC	96.5281	3.45905	2859	209	CACGC	96.5281
CACGG	98.7191	4.05625	1721	183	CACGG	98.7191
CACGT	94.4375	4.8462	1842	186	CACGT	94.4375
CACTA	97.8394	3.08986	3038	305	CACTA	97.8394
CACTU	85.6831	2.33338	2147	195	CACTT	85.4445
CACTC	91.7448	3.09562	1554	194	CACTC	91.7448
CACTG	94.6078	3.1074	1943	212	CACTG	94.6078
CACTT	85.4445	2.33485	2433	216	CACTT	85.4445
CAGAA	76.4604	3.17917	2446	250	CAGAA	76.4604
CAGAU	66.9619	4.39845	1324	165	CAGAT	66.4521
CAGAC	67.7546	3.58998	2287	192	CAGAC	67.7546
CAGAG	75.2314	3.73132	1715	209	CAGAG	75.2314
CAGAT	66.4521	2.84581	2718	237	CAGAT	66.4521
CAGUA	74.466	4.9834	1669	121	CAGTA	73.701
CAGUU	67.3243	3.29082	292	32	CAGTT	63.9155
CAGUC	70.6458	3.96407	828	64	CAGTC	68.3596
CAGUG	70.2759	3.99514	1589	104	CAGTG	69.3592
CAGUT	66.9168	4.09557	521	53	CAGTT	63.9155
CAGCA	84.4892	3.16509	2192	268	CAGCA	84.4892
CAGCU	80.0454	2.77259	1577	148	CAGCT	79.425
CAGCC	81.7069	2.66288	2580	270	CAGCC	81.7069
CAGCG	81.5076	2.57205	3009	263	CAGCG	81.5076
CAGCT	79.425	2.36384	1945	164	CAGCT	79.425
CAGGA	74.2796	3.72043	2710	256	CAGGA	74.2796
CAGGU	70.1904	3.4409	2096	148	CAGGT	70.1773
CAGGC	70.8745	3.43179	3110	257	CAGGC	70.8745
CAGGG	75.5876	3.50922	2535	282	CAGGG	75.5876
CAGGT	70.1773	3.43514	2337	219	CAGGT	70.1773
CAGTA	73.701	4.24122	2629	214	CAGTA	73.701
CAGTU	64.2992	4.02839	1266	133	CAGTT	63.9155
CAGTC	68.3596	4.51993	2562	219	CAGTC	68.3596
CAGTG	69.3592	3.891	2764	208	CAGTG	69.3592
CAGTT	63.9155	4.25245	1238	129	CAGTT	63.9155
CATAA	105.524	4.43999	3771	342	CATAA	105.524
CATAU	105.536	5.27075	1835	133	CATAT	104.626
CATAC	104.234	4.93718	2655	243	CATAC	104.234
CATAG	104.673	3.86358	2870	258	CATAG	104.673
CATAT	104.626	24.0862	1964	194	CATAT	104.626
CATUA	103.741	3.66945	1884	153	CATTA	102.193
CATUU	96.9423	3.92821	347	53	CATTT	94.6049
CATUC	100.639	3.67931	1504	150	CATTC	97.8445
CATUG	100.71	4.23157	1789	185	CATTG	99.0807
CATUT	96.2482	3.80374	592	76	CATTT	94.6049
CATCA	115.469	5.07634	2361	241	CATCA	115.469
CATCU	115.269	5.2486	2030	179	CATCT	114.893
CATCC	114.745	5.39342	2132	219	CATCC	114.745
CATCG	114.868	6.17685	2488	239	CATCG	114.868
CATCT	114.893	5.11332	1452	157	CATCT	114.893
CATGA	102.806	4.0362	3067	237	CATGA	102.806
CATGU	105.373	4.24625	1642	142	CATGT	105.835
CATGC	104.233	4.87225	2360	221	CATGC	104.233
CATGG	104.043	4.00955	2584	207	CATGG	104.043
CATGT	105.835	5.58275	1860	151	CATGT	105.835
CATTA	102.193	3.7422	2654	276	CATTA	102.193
CATTU	95.1812	3.63381	982	141	CATTT	94.6049
CATTC	97.8445	3.33084	3475	287	CATTC	97.8445
CATTG	99.0807	3.90812	2435	225	CATTG	99.0807
CATTT	94.6049	3.11279	1436	180	CATTT	94.6049
CUAAA	90.9989	4.78395	2542	230	CTAAA	90.7688
CUAAU	82.0709	4.09434	3475	227	CTAAT	82.6303
CUAAC	83.8223	3.77442	2931	272	CTAAC	83.8502
CUAAG	89.7017	4.66141	2886	255	CTAAG	89.4464
CUAAT	82.8065	4.00846	2388	189	CTAAT	82.6303
CUAUA	88.9253	3.72943	1847	179	CTATA	88.1516
CUAUU	82.6864	4.1764	2180	179	CTATT	80.2964
CUAUC	87.0755	4.16889	1976	193	CTATC	84.8451
CUAUG	87.1523	4.04834	1746	148	CTATG	85.565
CUAUT	82.2675	3.75367	1605	144	CTATT	80.2964
CUACA	93.8837	2.4048	2736	263	CTACA	93.7246
CUACU	91.5301	2.55801	2086	189	CTACT	90.7554
CUACC	91.8649	2.82992	2482	235	CTACC	91.3965
CUACG	92.6623	2.69733	3182	212	CTACG	92.4616
CUACT	91.0733	3.15358	1762	186	CTACT	90.7554
CUAGA	87.1169	4.47299	2910	242	CTAGA	86.7676
CUAGU	82.6332	4.17311	3196	231	CTAGT	82.8531
CUAGC	85.7189	3.28022	2069	226	CTAGC	85.4135
CUAGG	88.1447	4.15013	3378	284	CTAGG	87.9407
CUAGT	82.8397	4.46406	2444	200	CTAGT	82.8531
CUATA	88.1353	3.70953	2254	214	CTATA	88.1516
CUATU	80.5982	4.71227	2281	213	CTATT	80.2964
CUATC	85.5033	4.60242	2760	253	CTATC	84.8451
CUATG	85.4387	4.0465	2452	232	CTATG	85.565
CUATT	79.9711	4.57356	2557	212	CTATT	80.2964
CUUAA	105.281	4.98331	2837	254	CTTAA	102.294
CUUAU	101.751	4.93399	2543	212	CTTAT	100.655
CUUAC	103.349	3.57431	3067	232	CTTAC	101.682
CUUAG	103.052	4.3997	2074	212	CTTAG	100.691
CUUAT	103.826	5.20306	2440	215	CTTAT	100.655
CUUUA	98.5507	2.83376	1654	191	CTTTA	97.7684
CUUUU	91.9218	2.74359	548	79	CTTTT	91.5181
CUUUC	95.3705	3.07017	1378	161	CTTTC	94.7902
CUUUG	95.8637	3.16021	1149	172	CTTTG	95.5186
CUUUT	92.2459	2.55296	747	113	CTTTT	91.5181
CUUCA	109.924	5.13745	2146	198	CTTCA	107.399
CUUCU	108.68	5.38507	1863	156	CTTCT	107.202
CUUCC	108.681	5.0805	2227	208	CTTCC	106.911
CUUCG	109.018	4.87734	2479	231	CTTCG	107.399
CUUCT	108.76	5.23124	2457	190	CTTCT	107.202
CUUGA	99.9241	3.89579	2420	212	CTTGA	98.5189
CUUGU	102.225	4.18581	1942	170	CTTGT	100.364
CUUGC	102.058	3.69762	2274	201	CTTGC	99.5148
CUUGG	101.126	4.04662	2081	240	CTTGG	98.9845
CUUGT	102.857	4.71928	1521	140	CTTGT	100.364
CUUTA	98.4037	2.66407	2277	227	CTTTA	97.7684
CUUTU	91.995	2.68026	975	156	CTTTT	91.5181
CUUTC	96.13	2.82079	1994	193	CTTTC	94.7902
CUUTG	96.5718	2.75634	1585	178	CTTTG	95.5186
CUUTT	91.8051	2.33271	1146	155	CTTTT	91.5181
CUCAA	101.747	3.59848	3966	311	CTCAA	101.399
CUCAU	94.974	4.26984	2390	181	CTCAT	95.3358
CUCAC	97.609	3.48651	3451	264	CTCAC	97.0114
CUCAG	100.258	4.37277	3668	271	CTCAG	99.7892
CUCAT	95.6215	4.46986	2452	170	CTCAT	95.3358
CUCUA	96.5665	3.33104	2749	240	CTCTA	96.1567
CUCUU	88.6506	4.31029	1565	170	CTCTT	86.5171
CUCUC	94.4472	3.36374	2341	204	CTCTC	92.002
CUCUG	94.4726	3.38677	2245	216	CTCTG	93.5286
CUCUT	88.2267	3.39089	1494	150	CTCTT	86.5171
CUCCA	100.964	2.88608	3810	317	CTCCA	100.399
CUCCU	98.0313	3.73507	4154	273	CTCCT	96.8138
CUCCC	99.2133	2.53747	3622	358	CTCCC	98.5895
CUCCG	99.6689	3.13629	3713	322	CTCCG	99.2588
CUCCT	97.2757	4.06338	3543	264	CTCCT	96.8138
CUCGA	98.0298	4.46829	3132	234	CTCGA	96.9199
CUCGU	92.9034	8.99985	4631	165	CTCGT	93.1872
CUCGC	95.9903	4.27167	2292	214	CTCGC	94.968
CUCGG	98.788	4.73734	3433	246	CTCGG	97.6647
CUCGT	93.9642	8.53564	2636	143	CTCGT	93.1872
CUCTA	96.6462	3.0948	3325	322	CTCTA	96.1567
CUCTU	87.4988	3.63686	2245	215	CTCTT	86.5171
CUCTC	93.3255	4.24278	2755	242	CTCTC	92.002
CUCTG	94.1779	3.2442	3249	303	CTCTG	93.5286
CUCTT	86.5572	3.77675	2596	248	CTCTT	86.5171
CUGAA	83.489	4.19765	3053	247	CTGAA	83.2969
CUGAU	75.3558	4.50732	2700	174	CTGAT	75.7876
CUGAC	75.9056	4.22821	2037	191	CTGAC	76.1134
CUGAG	83.2259	5.14208	3365	252	CTGAG	83.0362
CUGAT	75.6104	4.26075	2415	159	CTGAT	75.7876
CUGUA	83.8062	3.55121	2329	195	CTGTA	83.0211
CUGUU	76.8628	5.49953	1611	107	CTGTT	75.951
CUGUC	82.0745	4.99799	2606	164	CTGTC	80.9445
CUGUG	82.3716	4.72006	2187	194	CTGTG	80.9047
CUGUT	77.0676	5.5509	1612	111	CTGTT	75.951
CUGCA	89.7743	2.95329	1333	127	CTGCA	89.6793
CUGCU	87.7417	3.51199	1906	186	CTGCT	86.9332
CUGCC	87.926	3.24978	2325	217	CTGCC	87.4363
CUGCG	87.8084	3.28084	1992	183	CTGCG	87.6724
CUGCT	86.9333	3.51583	1307	157	CTGCT	86.9332
CUGGA	84.14	4.96596	2996	208	CTGGA	84.047
CUGGU	80.5625	4.76361	2040	147	CTGGT	80.7511
CUGGC	83.1169	3.91802	1876	223	CTGGC	82.8039
CUGGG	85.9583	5.7105	2876	237	CTGGG	84.9785
CUGGT	80.9202	4.9176	2242	187	CTGGT	80.7511
CUGTA	82.8778	3.78285	2964	226	CTGTA	83.0211
CUGTU	76.9867	5.04233	1826	163	CTGTT	75.951
CUGTC	81.0905	4.40704	2713	202	CTGTC	80.9445
CUGTG	80.6566	4.31024	2601	210	CTGTG	80.9047
CUGTT	75.5009	5.36824	1801	173	CTGTT	75.951
CUTAA	103.666	4.51648	3321	313	CTTAA	102.294
CUTAU	100.442	4.73203	2284	229	CTTAT	100.655
CUTAC	102.664	3.45554	3416	283	CTTAC	101.682
CUTAG	101.821	3.84157	2690	251	CTTAG	100.691
CUTAT	101.586	5.12491	2198	211	CTTAT	100.655
CUTUA	98.5415	3.0874	1538	193	CTTTA	97.7684
CUTUU	91.6919	2.58108	578	94	CTTTT	91.5181
CUTUC	95.7759	3.24349	1345	147	CTTTC	94.7902
CUTUG	96.4923	3.07267	1112	145	CTTTG	95.5186
CUTUT	91.9055	2.56982	870	134	CTTTT	91.5181
CUTCA	108.756	4.06183	2404	232	CTTCA	107.399
CUTCU	108.295	4.9274	2200	198	CTTCT	107.202
CUTCC	108.412	4.22587	2558	260	CTTCC	106.911
CUTCG	108.882	4.33634	2289	242	CTTCG	107.399
CUTCT	107.731	5.23578	2478	229	CTTCT	107.202
CUTGA	99.1058	3.6003	3126	281	CTTGA	98.5189
CUTGU	101.832	4.70395	1220	128	CTTGT	100.364
CUTGC	100.986	3.58412	1700	167	CTTGC	99.5148
CUTGG	99.7613	3.57704	2952	240	CTTGG	98.9845
CUTGT	102.272	4.20486	1421	148	CTTGT	100.364
CUTTA	98.0505	2.59015	2374	277	CTTTA	97.7684
CUTTU	91.7717	2.26003	1514	177	CTTTT	91.5181
CUTTC	95.4132	2.70739	2281	231	CTTTC	94.7902
CUTTG	95.9598	2.51089	2217	253	CTTTG	95.5186
CUTTT	91.6329	2.23549	2096	229	CTTTT	91.5181
CCAAA	89.4851	4.63395	4840	478	CCAAA	89.4851
CCAAU	80.057	4.10964	5099	342	CCAAT	81.0607
CCAAC	82.0904	3.87119	3516	334	CCAAC	82.0904
CCAAG	88.6226	4.78073	5884	421	CCAAG	88.6226
CCAAT	81.0607	4.08417	4699	353	CCAAT	81.0607
CCAUA	86.5964	4.04256	2645	284	CCATA	86.0634
CCAUU	79.4245	3.99336	1745	177	CCATT	74.8035
CCAUC	83.8842	4.07713	2545	237	CCATC	81.4653
CCAUG	84.3163	4.25168	2750	271	CCATG	82.9992
CCAUT	77.4026	4.66245	1897	189	CCATT	74.8035
CCACA	93.1525	2.37339	4736	409	CCACA	93.1525
CCACU	90.0654	2.25349	3873	321	CCACT	89.4077
CCACC	91.069	2.33514	4741	429	CCACC	91.069
CCACG	92.2107	2.20886	3955	381	CCACG	92.2107
CCACT	89.4077	2.76432	2877	360	CCACT	89.4077
CCAGA	83.8899	4.23245	5203	410	CCAGA	83.8899
CCAGU	77.5693	4.46361	3463	265	CCAGT	78.2319
CCAGC	82.1345	3.26284	2537	349	CCAGC	82.1345
CCAGG	84.4651	4.26778	4254	359	CCAGG	84.4651
CCAGT	78.2319	4.33161	3312	323	CCAGT	78.2319
CCATA	86.0634	3.77486	3660	336	CCATA	86.0634
CCATU	75.8142	4.10751	2583	254	CCATT	74.8035
CCATC	81.4653	3.89906	3453	308	CCATC	81.4653
CCATG	82.9992	4.26136	3575	329	CCATG	82.9992
CCATT	74.8035	4.13052	3581	325	CCATT	74.8035
CCUAA	109.002	4.66332	2824	297	CCTAA	107.539
CCUAU	106.995	4.65381	3321	235	CCTAT	106.6
CCUAC	106.992	4.04508	2317	229	CCTAC	106.514
CCUAG	107.715	4.20517	2755	245	CCTAG	106.344
CCUAT	106.665	4.53374	2423	233	CCTAT	106.6
CCUUA	104.417	3.38273	2888	256	CCTTA	102.952
CCUUU	96.7437	4.28517	933	133	CCTTT	95.5111
CCUUC	99.9268	4.24237	1851	190	CCTTC	99.0657
CCUUG	103.404	3.09045	2882	231	CCTTG	101.409
CCUUT	96.3531	3.97142	1056	131	CCTTT	95.5111
CCUCA	114.854	4.10555	2358	218	CCTCA	113.753
CCUCU	114.254	4.38911	2190	223	CCTCT	113.009
CCUCC	115.034	4.69975	2797	263	CCTCC	113.998
CCUCG	114.854	4.20514	1556	161	CCTCG	113.581
CCUCT	114.069	4.37099	2485	232	CCTCT	113.009
CCUGA	104.546	3.62483	3287	300	CCTGA	103.754
CCUGU	104.111	4.23127	2731	216	CCTGT	104.56
CCUGC	105.322	3.99951	2703	270	CCTGC	105.11
CCUGG	105.67	3.70087	3542	299	CCTGG	104.898
CCUGT	105.718	4.36509	2533	216	CCTGT	104.56
CCUTA	103.778	3.29442	3324	333	CCTTA	102.952
CCUTU	96.0617	3.53575	1495	196	CCTTT	95.5111
CCUTC	99.1673	3.45812	2995	273	CCTTC	99.0657
CCUTG	101.895	3.21498	3326	293	CCTTG	101.409
CCUTT	95.7152	3.11731	1771	230	CCTTT	95.5111
CCCAA	101.984	3.5441	3640	487	CCCAA	101.984
CCCAU	94.0226	2.95605	4611	375	CCCAT	94.0516
CCCAC	96.1626	2.23258	5228	474	CCCAC	96.1626
CCCAG	99.178	2.96208	6366	447	CCCAG	99.178
CCCAT	94.0516	2.90813	4238	353	CCCAT	94.0516
CCCUA	96.3376	2.84836	3097	332	CCCTA	95.5623
CCCUU	87.9909	3.43813	2445	262	CCCTT	84.7391
CCCUC	92.8223	2.99773	4048	409	CCCTC	91.1269
CCCUG	93.2782	3.04479	3590	267	CCCTG	92.6976
CCCUT	87.367	3.46723	2823	267	CCCTT	84.7391
CCCCA	102.133	2.6024	4139	490	CCCCA	102.133
CCCCU	97.0897	2.6369	6160	464	CCCCT	96.6477
CCCCC	99.4921	2.568	4179	617	CCCCC	99.4921
CCCCG	100.289	2.50195	3904	506	CCCCG	100.289
CCCCT	96.6477	2.29169	6976	483	CCCCT	96.6477
CCCGA	95.0505	3.20256	5424	425	CCCGA	95.0505
CCCGU	91.8215	3.45223	3547	299	CCCGT	91.6736
CCCGC	93.6015	3.10194	5038	449	CCCGC	93.6015
CCCGG	95.8574	3.02014	5534	427	CCCGG	95.8574
CCCGT	91.6736	3.54584	3458	282	CCCGT	91.6736
CCCTA	95.5623	2.85371	4969	483	CCCTA	95.5623
CCCTU	85.6739	3.28116	5243	507	CCCTT	84.7391
CCCTC	91.1269	3.28837	4863	456	CCCTC	91.1269
CCCTG	92.6976	2.65774	5150	454	CCCTG	92.6976
CCCTT	84.7391	3.27204	4117	414	CCCTT	84.7391
CCGAA	82.4861	4.07299	5068	387	CCGAA	82.4861
CCGAU	72.9855	3.46303	3779	245	CCGAT	73.0955
CCGAC	74.1235	3.41899	2614	238	CCGAC	74.1235
CCGAG	81.5433	4.44375	3126	310	CCGAG	81.5433
CCGAT	73.0955	3.33333	2648	216	CCGAT	73.0955
CCGUA	78.5796	5.51858	2321	188	CCGTA	78.3761
CCGUU	72.7234	3.73777	944	92	CCGTT	67.6371
CCGUC	76.1578	5.06542	1441	96	CCGTC	73.9514
CCGUG	75.8631	4.88509	1863	157	CCGTG	74.4706
CCGUT	70.0956	4.45564	1213	101	CCGTT	67.6371
CCGCA	88.8132	2.86639	3904	360	CCGCA	88.8132
CCGCU	84.2785	2.73961	2506	242	CCGCT	83.2581
CCGCC	85.9412	3.387	3542	341	CCGCC	85.9412
CCGCG	85.4988	3.12345	3782	342	CCGCG	85.4988
CCGCT	83.2581	2.69506	2830	286	CCGCT	83.2581
CCGGA	80.8003	4.24039	3665	306	CCGGA	80.8003
CCGGU	75.0465	3.89319	3469	262	CCGGT	75.7277
CCGGC	78.7914	4.30757	2540	295	CCGGC	78.7914
CCGGG	82.3701	4.56491	3760	340	CCGGG	82.3701
CCGGT	75.7277	4.22548	2752	242	CCGGT	75.7277
CCGTA	78.3761	4.3506	3631	318	CCGTA	78.3761
CCGTU	68.4481	4.27539	2740	230	CCGTT	67.6371
CCGTC	73.9514	4.55307	2944	254	CCGTC	73.9514
CCGTG	74.4706	3.99284	3194	314	CCGTG	74.4706
CCGTT	67.6371	4.48884	2447	245	CCGTT	67.6371
CCTAA	107.539	4.21807	3508	356	CCTAA	107.539
CCTAU	106.57	4.98327	3771	272	CCTAT	106.6
CCTAC	106.514	3.9817	3682	346	CCTAC	106.514
CCTAG	106.344	3.71389	2975	288	CCTAG	106.344
CCTAT	106.6	4.1943	3242	279	CCTAT	106.6
CCTUA	104.208	3.41243	3970	376	CCTTA	102.952
CCTUU	98.049	3.32963	1574	198	CCTTT	95.5111
CCTUC	100.666	3.7851	2883	250	CCTTC	99.0657
CCTUG	102.996	3.30845	3532	296	CCTTG	101.409
CCTUT	97.1092	3.09834	2016	228	CCTTT	95.5111
CCTCA	113.753	4.31192	3512	354	CCTCA	113.753
CCTCU	113.742	4.27328	3142	302	CCTCT	113.009
CCTCC	113.998	4.1577	3163	298	CCTCC	113.998
CCTCG	113.581	3.87025	2810	300	CCTCG	113.581
CCTCT	113.009	4.35774	3235	305	CCTCT	113.009
CCTGA	103.754	3.69155	3273	313	CCTGA	103.754
CCTGU	104.076	4.00203	3138	236	CCTGT	104.56
CCTGC	105.11	4.41503	3819	353	CCTGC	105.11
CCTGG	104.898	3.68935	4290	347	CCTGG	104.898
CCTGT	104.56	4.20031	1946	204	CCTGT	104.56
CCTTA	102.952	3.4135	3664	419	CCTTA	102.952
CCTTU	95.9879	3.35055	2708	324	CCTTT	95.5111
CCTTC	99.0657	3.03778	4133	362	CCTTC	99.0657
CCTTG	101.409	3.3091	4034	367	CCTTG	101.409
CCTTT	95.5111	2.92956	3392	379	CCTTT	95.5111
CGAAA	78.6414	2.74597	2701	255	CGAAA	78.6414
CGAAU	68.5678	3.72253	1363	167	CGAAT	68.5131
CGAAC	70.9446	3.98373	2684	206	CGAAC	70.9446
CGAAG	77.0402	3.38489	1854	219	CGAAG	77.0402
CGAAT	68.5131	3.47041	1359	159	CGAAT	68.5131
CGAUA	78.5211	5.45162	1529	172	CGATA	77.5613
CGAUU	69.9031	2.86637	246	28	CGATT	66.1683
CGAUC	74.8818	5.37237	1182	135	CGATC	71.6367
CGAUG	75.1326	4.66294	1099	143	CGATG	73.828
CGAUT	67.6733	4.57728	434	49	CGATT	66.1683
CGACA	84.49	3.44575	2810	263	CGACA	84.49
CGACU	81.3572	3.26243	1101	125	CGACT	80.4673
CGACC	82.4386	3.26396	2861	275	CGACC	82.4386
CGACG	83.0299	3.20795	3074	253	CGACG	83.0299
CGACT	80.4673	2.57389	1426	154	CGACT	80.4673
CGAGA	77.1736	2.70774	2502	233	CGAGA	77.1736
CGAGU	71.6588	3.00281	3200	211	CGAGT	72.0752
CGAGC	72.7173	2.95376	3080	267	CGAGC	72.7173
CGAGG	77.729	2.65124	2568	259	CGAGG	77.729
CGAGT	72.0752	2.98698	2548	199	CGAGT	72.0752
CGATA	77.5613	4.75625	2163	278	CGATA	77.5613
CGATU	66.1732	3.55765	1704	162	CGATT	66.1683
CGATC	71.6367	5.45711	2365	250	CGATC	71.6367
CGATG	73.828	4.52957	1872	238	CGATG	73.828
CGATT	66.1683	4.24672	1952	172	CGATT	66.1683
CGUAA	106.743	6.13945	1548	144	CGTAA	104.465
CGUAU	105.527	6.14917	1832	125	CGTAT	102.984
CGUAC	102.47	5.19991	1462	119	CGTAC	102.586
CGUAG	104.807	5.5777	1629	117	CGTAG	103.133
CGUAT	103.574	6.09844	1261	85	CGTAT	102.984
CGUUA	103.516	4.03919	1021	83	CGTTA	101.186
CGUUU	93.3734	4.15433	136	20	CGTTT	92.5458
CGUUC	96.7948	3.83091	256	26	CGTTC	96.1688
CGUUG	98.4675	6.62537	434	47	CGTTG	97.8725
CGUUT	95.2578	4.46598	163	27	CGTTT	92.5458
CGUCA	116.593	8.0781	771	90	CGTCA	114.37
CGUCU	112.349	7.83407	699	69	CGTCT	113.096
CGUCC	117.436	8.30898	585	78	CGTCC	114.203
CGUCG	115.546	8.38253	475	60	CGTCG	113.978
CGUCT	112.872	8.34019	471	46	CGTCT	113.096
CGUGA	103.108	5.46432	1609	115	CGTGA	102.034
CGUGU	106.066	5.45655	1428	109	CGTGT	104.808
CGUGC	104.611	6.04891	1536	130	CGTGC	103.628
CGUGG	105.564	5.9139	1793	150	CGTGG	104.309
CGUGT	105.987	5.51946	769	67	CGTGT	104.808
CGUTA	103.242	4.66694	1272	132	CGTTA	101.186
CGUTU	94.718	4.77945	348	48	CGTTT	92.5458
CGUTC	97.6453	5.22516	595	56	CGTTC	96.1688
CGUTG	99.0701	4.32719	1468	109	CGTTG	97.8725
CGUTT	93.3802	4.22423	535	67	CGTTT	92.5458
CGCAA	102.812	4.1989	2253	173	CGCAA	102.812
CGCAU	96.0571	4.09068	1384	121	CGCAT	95.879
CGCAC	96.6423	3.32329	1270	131	CGCAC	96.6423
CGCAG	100.516	4.19896	1923	158	CGCAG	100.516
CGCAT	95.879	3.53569	1787	150	CGCAT	95.879
CGCUA	97.9093	3.4149	1375	141	CGCTA	97.6713
CGCUU	85.6052	2.89651	792	97	CGCTT	85.4657
CGCUC	92.3161	3.24061	1313	115	CGCTC	90.9914
CGCUG	94.7044	3.15352	924	99	CGCTG	94.8378
CGCUT	85.7447	3.23899	708	91	CGCTT	85.4657
CGCCA	104.365	3.17725	2848	265	CGCCA	104.365
CGCCU	100.812	4.10554	2019	165	CGCCT	100.551
CGCCC	101.832	2.47391	3323	329	CGCCC	101.832
CGCCG	102.816	2.99747	2984	220	CGCCG	102.816
CGCCT	100.551	3.75256	2602	184	CGCCT	100.551
CGCGA	98.9354	3.92701	2084	156	CGCGA	98.9354
CGCGU	94.9731	4.90761	1455	127	CGCGT	95.2087
CGCGC	96.15	3.8098	1795	181	CGCGC	96.15
CGCGG	99.4908	4.48108	1935	163	CGCGG	99.4908
CGCGT	95.2087	4.797	1383	124	CGCGT	95.2087
CGCTA	97.6713	3.15217	2824	268	CGCTA	97.6713
CGCTU	85.9472	3.22714	1541	179	CGCTT	85.4657
CGCTC	90.9914	3.47992	2406	226	CGCTC	90.9914
CGCTG	94.8378	3.15215	1658	181	CGCTG	94.8378
CGCTT	85.4657	3.2027	979	147	CGCTT	85.4657
CGGAA	71.3566	3.67444	2369	255	CGGAA	71.3566
CGGAU	61.4848	4.74147	1112	126	CGGAT	61.5084
CGGAC	63.4865	4.6524	1320	130	CGGAC	63.4865
CGGAG	69.8281	3.70344	1668	217	CGGAG	69.8281
CGGAT	61.5084	2.84353	1112	124	CGGAT	61.5084
CGGUA	72.4076	4.33684	1564	116	CGGTA	71.3275
CGGUU	66.3367	3.67066	453	58	CGGTT	63.0284
CGGUC	68.6039	4.37701	790	77	CGGTC	67.5583
CGGUG	68.7504	3.99814	1339	105	CGGTG	67.9282
CGGUT	64.7414	4.63379	557	59	CGGTT	63.0284
CGGCA	83.8067	3.35635	2059	225	CGGCA	83.8067
CGGCU	78.0052	2.41252	1408	127	CGGCT	78.1129
CGGCC	80.8948	2.84521	2329	264	CGGCC	80.8948
CGGCG	81.6945	2.94229	2017	224	CGGCG	81.6945
CGGCT	78.1129	2.3916	1638	168	CGGCT	78.1129
CGGGA	73.3558	4.65061	2473	241	CGGGA	73.3558
CGGGU	68.9588	3.20413	3047	205	CGGGT	68.2138
CGGGC	68.6059	3.2167	2894	230	CGGGC	68.6059
CGGGG	74.6376	3.28137	3251	279	CGGGG	74.6376
CGGGT	68.2138	3.09568	2200	194	CGGGT	68.2138
CGGTA	71.3275	4.3339	3270	264	CGGTA	71.3275
CGGTU	62.7663	5.06459	1396	168	CGGTT	63.0284
CGGTC	67.5583	4.48044	2594	218	CGGTC	67.5583
CGGTG	67.9282	4.23693	2915	252	CGGTG	67.9282
CGGTT	63.0284	4.65706	1795	138	CGGTT	63.0284
CGTAA	104.465	4.43757	2613	240	CGTAA	104.465
CGTAU	103.889	6.34338	2363	168	CGTAT	102.984
CGTAC	102.586	4.62138	2113	179	CGTAC	102.586
CGTAG	103.133	4.10609	2530	216	CGTAG	103.133
CGTAT	102.984	5.52208	2020	145	CGTAT	102.984
CGTUA	102.311	4.13057	2328	172	CGTTA	101.186
CGTUU	95.7312	3.70751	202	36	CGTTT	92.5458
CGTUC	99.3661	3.87022	859	102	CGTTC	96.1688
CGTUG	99.5103	3.86387	1115	123	CGTTG	97.8725
CGTUT	93.8785	4.62416	373	53	CGTTT	92.5458
CGTCA	114.37	4.52078	2307	208	CGTCA	114.37
CGTCU	113.448	5.33609	1383	135	CGTCT	113.096
CGTCC	114.203	4.61733	2729	264	CGTCC	114.203
CGTCG	113.978	4.92475	1997	187	CGTCG	113.978
CGTCT	113.096	5.39161	1279	134	CGTCT	113.096
CGTGA	102.034	4.49734	2364	183	CGTGA	102.034
CGTGU	104.53	4.57034	1398	109	CGTGT	104.808
CGTGC	103.628	5.55291	1965	181	CGTGC	103.628
CGTGG	104.309	4.64686	2561	188	CGTGG	104.309
CGTGT	104.808	5.47069	1351	120	CGTGT	104.808
CGTTA	101.186	4.2522	2744	270	CGTTA	101.186
CGTTU	92.8584	3.76275	936	140	CGTTT	92.5458
CGTTC	96.1688	3.49469	2754	206	CGTTC	96.1688
CGTTG	97.8725	3.96426	2990	247	CGTTG	97.8725
CGTTT	92.5458	3.5011	922	129	CGTTT	92.5458
CTAAA	90.7688	4.70554	4634	409	CTAAA	90.7688
CTAAU	81.7376	3.74462	4508	299	CTAAT	82.6303
CTAAC	83.8502	4.32106	3590	345	CTAAC	83.8502
CTAAG	89.4464	4.33636	3555	318	CTAAG	89.4464
CTAAT	82.6303	3.94573	3853	299	CTAAT	82.6303
CTAUA	88.9705	3.85805	2044	210	CTATA	88.1516
CTAUU	82.5707	4.20841	2201	208	CTATT	80.2964
CTAUC	86.9325	4.07638	2755	236	CTATC	84.8451
CTAUG	86.6252	3.87824	2907	262	CTATG	85.565
CTAUT	81.6107	3.86206	2441	177	CTATT	80.2964
CTACA	93.7246	2.47454	3443	300	CTACA	93.7246
CTACU	91.1263	2.50229	3222	282	CTACT	90.7554
CTACC	91.3965	2.80085	3593	318	CTACC	91.3965
CTACG	92.4616	2.45161	3192	313	CTACG	92.4616
CTACT	90.7554	3.08793	3361	321	CTACT	90.7554
CTAGA	86.7676	3.99404	3822	340	CTAGA	86.7676
CTAGU	82.6765	4.34638	3085	241	CTAGT	82.8531
CTAGC	85.4135	3.20992	3530	383	CTAGC	85.4135
CTAGG	87.9407	4.17876	3738	330	CTAGG	87.9407
CTAGT	82.8531	4.52426	4008	312	CTAGT	82.8531
CTATA	88.1516	3.73887	4148	346	CTATA	88.1516
CTATU	80.6607	4.43922	3604	289	CTATT	80.2964
CTATC	84.8451	4.14618	3739	327	CTATC	84.8451
CTATG	85.565	4.10757	3296	301	CTATG	85.565
CTATT	80.2964	4.58688	4494	364	CTATT	80.2964
CTUAA	104.479	4.89958	3954	365	CTTAA	102.294
CTUAU	100.835	4.51823	3279	327	CTTAT	100.655
CTUAC	102.742	3.46349	4633	357	CTTAC	101.682
CTUAG	102.263	3.81685	3052	309	CTTAG	100.691
CTUAT	103.109	4.77072	3695	313	CTTAT	100.655
CTUUA	98.3145	2.69523	2121	233	CTTTA	97.7684
CTUUU	92.8772	3.50263	472	83	CTTTT	91.5181
CTUUC	94.9333	2.93186	3575	180	CTTTC	94.7902
CTUUG	97.0361	2.78041	1460	180	CTTTG	95.5186
CTUUT	92.583	2.85418	645	106	CTTTT	91.5181
CTUCA	108.509	4.29647	3456	329	CTTCA	107.399
CTUCU	107.766	5.10023	3856	284	CTTCT	107.202
CTUCC	108.205	4.8923	3519	323	CTTCC	106.911
CTUCG	108.582	4.65552	2935	280	CTTCG	107.399
CTUCT	108.166	4.42629	3384	293	CTTCT	107.202
CTUGA	99.612	3.83044	3712	355	CTTGA	98.5189
CTUGU	101.742	4.177	2923	248	CTTGT	100.364
CTUGC	101.428	3.22569	4281	345	CTTGC	99.5148
CTUGG	100.598	3.77409	3092	333	CTTGG	98.9845
CTUGT	102.524	3.99563	2702	223	CTTGT	100.364
CTUTA	97.6504	2.2853	5908	316	CTTTA	97.7684
CTUTU	92.2989	2.56584	977	156	CTTTT	91.5181
CTUTC	95.6746	2.62665	3659	325	CTTTC	94.7902
CTUTG	96.1792	2.70939	2913	319	CTTTG	95.5186
CTUTT	92.1604	2.43857	2085	245	CTTTT	91.5181
CTCAA	101.399	3.83939	5588	437	CTCAA	101.399
CTCAU	94.505	4.16824	3319	274	CTCAT	95.3358
CTCAC	97.0114	3.62453	4585	390	CTCAC	97.0114
CTCAG	99.7892	4.18887	4622	348	CTCAG	99.7892
CTCAT	95.3358	4.58068	3444	266	CTCAT	95.3358
CTCUA	95.9154	3.0316	2705	258	CTCTA	96.1567
CTCUU	88.728	3.74207	1943	237	CTCTT	86.5171
CTCUC	93.3553	3.75554	2691	249	CTCTC	92.002
CTCUG	94.0269	3.17991	2940	269	CTCTG	93.5286
CTCUT	88.271	3.13145	2157	223	CTCTT	86.5171
CTCCA	100.399	2.82463	4203	388	CTCCA	100.399
CTCCU	97.465	3.80473	4914	346	CTCCT	96.8138
CTCCC	98.5895	2.88106	3941	465	CTCCC	98.5895
CTCCG	99.2588	3.36927	5624	461	CTCCG	99.2588
CTCCT	96.8138	3.83173	5715	439	CTCCT	96.8138
CTCGA	96.9199	4.04275	4769	305	CTCGA	96.9199
CTCGU	93.4095	8.57381	3933	191	CTCGT	93.1872
CTCGC	94.968	4.20277	3981	319	CTCGC	94.968
CTCGG	97.6647	4.28252	4569	333	CTCGG	97.6647
CTCGT	93.1872	8.01718	3763	202	CTCGT	93.1872
CTCTA	96.1567	3.3811	4945	429	CTCTA	96.1567
CTCTU	87.1741	2.9796	3614	322	CTCTT	86.5171
CTCTC	92.002	3.96331	3843	356	CTCTC	92.002
CTCTG	93.5286	3.57929	3797	340	CTCTG	93.5286
CTCTT	86.5171	3.60847	3948	353	CTCTT	86.5171
CTGAA	83.2969	4.40956	4173	328	CTGAA	83.2969
CTGAU	74.8615	4.58965	3561	241	CTGAT	75.7876
CTGAC	76.1134	3.9788	2740	247	CTGAC	76.1134
CTGAG	83.0362	4.79219	3616	310	CTGAG	83.0362
CTGAT	75.7876	4.7165	2907	233	CTGAT	75.7876
CTGUA	83.6061	3.93285	2489	208	CTGTA	83.0211
CTGUU	78.0346	4.89769	1564	133	CTGTT	75.951
CTGUC	82.9582	4.31538	2306	174	CTGTC	80.9445
CTGUG	81.9732	4.26436	2310	198	CTGTG	80.9047
CTGUT	78.0381	4.74091	995	92	CTGTT	75.951
CTGCA	89.6793	2.7369	2788	262	CTGCA	89.6793
CTGCU	87.8689	3.2257	2340	235	CTGCT	86.9332
CTGCC	87.4363	2.98248	3569	325	CTGCC	87.4363
CTGCG	87.6724	3.07377	2491	238	CTGCG	87.6724
CTGCT	86.9332	3.56896	2069	256	CTGCT	86.9332
CTGGA	84.047	4.92134	4511	309	CTGGA	84.047
CTGGU	80.5957	4.63483	3040	246	CTGGT	80.7511
CTGGC	82.8039	3.67501	2456	306	CTGGC	82.8039
CTGGG	84.9785	4.69313	3726	328	CTGGG	84.9785
CTGGT	80.7511	4.98	3085	268	CTGGT	80.7511
CTGTA	83.0211	4.00652	3886	339	CTGTA	83.0211
CTGTU	76.5686	5.61165	2786	228	CTGTT	75.951
CTGTC	80.9445	4.66884	3871	284	CTGTC	80.9445
CTGTG	80.9047	4.69703	3762	312	CTGTG	80.9047
CTGTT	75.951	5.49559	3344	285	CTGTT	75.951
CTTAA	102.294	4.25629	3735	381	CTTAA	102.294
CTTAU	99.2769	4.66441	3213	302	CTTAT	100.655
CTTAC	101.682	3.41618	4962	442	CTTAC	101.682
CTTAG	100.691	3.32307	3944	345	CTTAG	100.691
CTTAT	100.655	4.80243	3115	309	CTTAT	100.655
CTTUA	98.2819	2.77839	2677	322	CTTTA	97.7684
CTTUU	92.4249	2.87769	862	148	CTTTT	91.5181
CTTUC	95.8016	2.98739	2714	293	CTTTC	94.7902
CTTUG	96.4403	2.82013	1829	256	CTTTG	95.5186
CTTUT	92.4086	2.47836	1159	180	CTTTT	91.5181
CTTCA	107.399	3.93055	4066	404	CTTCA	107.399
CTTCU	106.618	4.16695	3144	293	CTTCT	107.202
CTTCC	106.911	4.03857	4450	425	CTTCC	106.911
CTTCG	107.399	4.20901	3726	356	CTTCG	107.399
CTTCT	107.202	4.32961	3776	345	CTTCT	107.202
CTTGA	98.5189	3.35687	4824	374	CTTGA	98.5189
CTTGU	100.117	4.92656	1559	206	CTTGT	100.364
CTTGC	99.5148	3.82174	3125	361	CTTGC	99.5148
CTTGG	98.9845	3.35662	4392	373	CTTGG	98.9845
CTTGT	100.364	4.4057	1815	212	CTTGT	100.364
CTTTA	97.7684	2.62369	5256	457	CTTTA	97.7684
CTTTU	91.701	2.76266	2072	309	CTTTT	91.5181
CTTTC	94.7902	2.77538	3747	403	CTTTC	94.7902
CTTTG	95.5186	2.58793	3572	433	CTTTG	95.5186
CTTTT	91.5181	2.52506	2546	357	CTTTT	91.5181
GAAAA	82.7327	2.69476	3839	383	GAAAA	82.7327
GAAAU	74.4219	2.68422	2742	211	GAAAT	74.2917
GAAAC	73.9809	3.18316	3929	303	GAAAC	73.9809
GAAAG	80.699	2.92816	2693	298	GAAAG	80.699
GAAAT	74.2917	2.68004	1863	189	GAAAT	74.2917
GAAUA	79.753	4.44613	2494	224	GAATA	79.3768
GAAUU	69.4377	4.69963	1204	117	GAATT	67.5421
GAAUC	76.5308	4.80959	1978	205	GAATC	74.6362
GAAUG	77.4657	4.5483	1436	141	GAATG	75.963
GAAUT	68.4073	4.87041	780	88	GAATT	67.5421
GAACA	85.7246	3.96055	2644	264	GAACA	85.7246
GAACU	82.061	3.20148	1939	209	GAACT	81.8002
GAACC	83.0103	3.27131	3658	351	GAACC	83.0103
GAACG	84.5816	3.30176	3286	263	GAACG	84.5816
GAACT	81.8002	2.92079	1685	185	GAACT	81.8002
GAAGA	80.0184	2.88594	3393	321	GAAGA	80.0184
GAAGU	74.0169	2.78173	2818	184	GAAGT	74.2152
GAAGC	76.6739	2.26983	3801	265	GAAGC	76.6739
GAAGG	79.9486	2.8377	2825	296	GAAGG	79.9486
GAAGT	74.2152	2.66853	2626	227	GAAGT	74.2152
GAATA	79.3768	4.121	3457	327	GAATA	79.3768
GAATU	68.2945	4.14335	2811	261	GAATT	67.5421
GAATC	74.6362	4.50182	2751	289	GAATC	74.6362
GAATG	75.963	3.83898	2454	243	GAATG	75.963
GAATT	67.5421	4.08452	3174	277	GAATT	67.5421
GAUAA	113.31	7.31621	3155	283	GATAA	108.14
GAUAU	110.716	6.37259	3845	239	GATAT	107.632
GAUAC	109.24	7.55444	1774	180	GATAC	106.192
GAUAG	110.199	6.43034	3393	224	GATAG	107.287
GAUAT	111.336	8.65205	2294	213	GATAT	107.632
GAUUA	106.061	4.63177	985	84	GATTA	103.77
GAUUU	98.411	5.18907	417	30	GATTT	96.9093
GAUUC	99.8088	4.49802	563	41	GATTC	99.8485
GAUUG	104.474	4.31644	1060	97	GATTG	101.891
GAUUT	98.3362	4.34601	434	44	GATTT	96.9093
GAUCA	119.121	8.03923	1595	182	GATCA	115.551
GAUCU	117.451	9.18192	1634	166	GATCT	115.96
GAUCC	120.937	8.35757	1628	182	GATCC	116.02
GAUCG	120.923	7.95335	1412	151	GATCG	116.499
GAUCT	118.753	8.90268	1267	144	GATCT	115.96
GAUGA	107.653	7.72215	2284	199	GATGA	105.753
GAUGU	111.228	6.37987	2431	204	GATGT	109.23
GAUGC	110.968	6.86864	1713	169	GATGC	107.478
GAUGG	110.657	7.11657	2207	187	GATGG	108.016
GAUGT	112.987	8.0175	1793	164	GATGT	109.23
GAUTA	105.533	4.46679	1443	134	GATTA	103.77
GAUTU	99.8339	4.13735	493	46	GATTT	96.9093
GAUTC	101.36	4.39596	1673	63	GATTC	99.8485
GAUTG	104.082	4.64288	1129	116	GATTG	101.891
GAUTT	97.4082	4.51015	1230	97	GATTT	96.9093
GACAA	103.411	4.20201	3753	317	GACAA	103.411
GACAU	96.8971	4.23382	1943	194	GACAT	96.9599
GACAC	98.2801	3.05385	2567	252	GACAC	98.2801
GACAG	101.699	4.43757	4725	270	GACAG	101.699
GACAT	96.9599	3.67444	2715	226	GACAT	96.9599
GACUA	97.8454	3.19287	2501	222	GACTA	97.6896
GACUU	86.749	3.99055	990	144	GACTT	86.1224
GACUC	93.6074	3.50807	2005	196	GACTC	91.6914
GACUG	95.3483	3.59088	1736	171	GACTG	95.1945
GACUT	87.0331	3.25779	880	104	GACTT	86.1224
GACCA	104.156	3.47817	3538	311	GACCA	104.156
GACCU	100.644	3.48374	3332	276	GACCT	99.7329
GACCC	102.042	3.11524	5392	365	GACCC	102.042
GACCG	102.519	3.42912	2840	272	GACCG	102.519
GACCT	99.7329	3.82704	3396	270	GACCT	99.7329
GACGA	99.0022	4.05588	2853	250	GACGA	99.0022
GACGU	95.4814	4.78378	2217	178	GACGT	96.0675
GACGC	97.7471	3.88523	3286	273	GACGC	97.7471
GACGG	99.6639	3.90516	3384	280	GACGG	99.6639
GACGT	96.0675	4.18418	2995	239	GACGT	96.0675
GACTA	97.6896	3.1949	3417	312	GACTA	97.6896
GACTU	86.3323	2.66223	1868	212	GACTT	86.1224
GACTC	91.6914	3.48182	2620	241	GACTC	91.6914
GACTG	95.1945	3.15972	2795	249	GACTG	95.1945
GACTT	86.1224	2.46858	2640	265	GACTT	86.1224
GAGAA	75.1748	2.6769	4321	417	GAGAA	75.1748
GAGAU	65.3912	3.3423	1715	206	GAGAT	65.99
GAGAC	66.9074	3.43915	4525	372	GAGAC	66.9074
GAGAG	74.2351	3.06714	3086	341	GAGAG	74.2351
GAGAT	65.99	3.16775	2600	278	GAGAT	65.99
GAGUA	73.5032	5.28627	1470	179	GAGTA	72.4835
GAGUU	64.9552	3.54304	437	47	GAGTT	63.0115
GAGUC	68.3637	4.93519	1399	136	GAGTC	67.4939
GAGUG	69.0644	4.76993	2191	180	GAGTG	68.5145
GAGUT	63.4932	3.86087	892	73	GAGTT	63.0115
GAGCA	82.716	3.23168	3380	319	GAGCA	82.716
GAGCU	79.5512	2.22666	1970	200	GAGCT	78.8873
GAGCC	80.4785	2.90891	3441	321	GAGCC	80.4785
GAGCG	80.7155	2.97261	2963	255	GAGCG	80.7155
GAGCT	78.8873	2.33846	2611	234	GAGCT	78.8873
GAGGA	73.5759	2.93621	3380	311	GAGGA	73.5759
GAGGU	69.3409	2.91575	3810	230	GAGGT	69.8443
GAGGC	70.1067	2.96137	4243	340	GAGGC	70.1067
GAGGG	75.0984	3.16215	3146	353	GAGGG	75.0984
GAGGT	69.8443	2.92938	3392	281	GAGGT	69.8443
GAGTA	72.4835	4.81824	2068	252	GAGTA	72.4835
GAGTU	63.1921	4.44266	2039	207	GAGTT	63.0115
GAGTC	67.4939	5.11838	2832	242	GAGTC	67.4939
GAGTG	68.5145	3.9915	3940	305	GAGTG	68.5145
GAGTT	63.0115	3.82542	2022	181	GAGTT	63.0115
GATAA	108.14	5.13851	3634	358	GATAA	108.14
GATAU	106.554	5.57972	3334	248	GATAT	107.632
GATAC	106.192	5.16752	3121	296	GATAC	106.192
GATAG	107.287	5.06222	3445	284	GATAG	107.287
GATAT	107.632	5.7602	3484	256	GATAT	107.632
GATUA	105.253	3.83211	2965	227	GATTA	103.77
GATUU	99.3465	4.02139	806	82	GATTT	96.9093
GATUC	101.86	4.00193	1319	128	GATTC	99.8485
GATUG	103.538	4.34323	1930	156	GATTG	101.891
GATUT	98.0639	3.66764	1078	101	GATTT	96.9093
GATCA	115.551	5.5269	2162	228	GATCA	115.551
GATCU	116.321	5.17164	2279	214	GATCT	115.96
GATCC	116.02	5.83068	2767	267	GATCC	116.02
GATCG	116.499	5.59851	2732	246	GATCG	116.499
GATCT	115.96	5.37881	2244	225	GATCT	115.96
GATGA	105.753	5.24038	2965	264	GATGA	105.753
GATGU	107.113	5.47444	1968	166	GATGT	109.23
GATGC	107.478	5.3036	2951	266	GATGC	107.478
GATGG	108.016	4.89029	3568	289	GATGG	108.016
GATGT	109.23	5.88115	2633	226	GATGT	109.23
GATTA	103.77	4.06431	3820	332	GATTA	103.77
GATTU	97.1473	3.68199	1872	209	GATTT	96.9093
GATTC	99.8485	3.66072	2537	202	GATTC	99.8485
GATTG	101.891	4.19844	3024	279	GATTG	101.891
[truncated: 1,126 more rows]
