# Supplementary material for: Multidimensional third-generation sequencing of modified DNA bases allows interrogation of complex biological systems
Source: Nat Commun. 2025 Jul 1;16:5676. doi: 10.1038/s41467-025-60896-x (PMC12215381; doi:10.1038/s41467-025-60896-x)
Supplement: Supplementary file 7 — Supplementary Data 5 [file 41467_2025_60896_MOESM7_ESM.xlsx]

## Sheet: DataS5_Abasic_Current_Values
fivemer	I	sd	evt_count	read_count
AAXAA	131.071	8.62983	1172	1172
AAXAC	131.858	8.12555	1008	1008
AAXAG	130.843	8.09484	1500	1500
AAXAT	130.64	8.27164	844	844
AAXCA	131.907	8.64301	1483	1483
AAXCC	133.586	6.70188	1122	1122
AAXCG	133.074	8.55317	1817	1817
AAXCT	129.461	8.04101	712	712
AAXGA	130.715	8.45709	1650	1650
AAXGC	129.881	8.4056	1104	1104
AAXGG	130.25	8.85156	1393	1393
AAXGT	130.4	9.63954	933	933
AAXTA	129.249	17.8908	1099	1099
AAXTC	130.607	8.27896	1273	1273
AAXTG	131.581	9.5567	1083	1083
AAXTT	130.897	13.1234	744	744
ACXAA	134.946	5.69106	4482	4482
ACXAC	134.534	5.58989	4697	4697
ACXAG	134.862	5.62179	5090	5090
ACXAT	134.627	5.53272	3525	3525
ACXCA	133.655	4.99739	4857	4857
ACXCC	132.675	5.43922	4999	4999
ACXCG	133.725	5.07538	6017	6017
ACXCT	133.544	5.41692	4221	4221
ACXGA	134.847	5.86848	5134	5134
ACXGC	134.531	5.64097	5003	5003
ACXGG	134.607	5.76238	5423	5423
ACXGT	134.4	5.51806	3336	3336
ACXTA	133.801	5.3685	4834	4834
ACXTC	133.481	7.51363	4903	4903
ACXTG	133.162	5.62129	5181	5181
ACXTT	133.444	5.49389	3467	3467
AGXAA	135.479	19.1089	550	550
AGXAC	135.271	8.36717	428	428
AGXAG	135.522	14.0596	941	941
AGXAT	135.627	16.5326	537	537
AGXCA	135.422	8.92206	879	879
AGXCC	136.01	7.80669	775	775
AGXCG	135.307	7.45437	684	684
AGXCT	136.323	7.49683	585	585
AGXGA	134.704	9.02753	737	737
AGXGC	136.546	8.92201	536	536
AGXGG	136.362	9.96318	523	523
AGXGT	135.49	13.5782	442	442
AGXTA	134.252	8.19421	687	687
AGXTC	134.98	13.0585	1104	1104
AGXTG	136.045	8.20375	766	766
AGXTT	134.309	8.82642	572	572
ATXAA	139.449	9.76984	2245	2245
ATXAC	138.386	9.52651	2432	2432
ATXAG	137.947	10.1681	2802	2802
ATXAT	139.383	8.67295	1843	1843
ATXCA	139.227	9.50691	2383	2383
ATXCC	137.496	12.7767	2757	2757
ATXCG	138.826	9.11539	3030	3030
ATXCT	139.093	8.83375	1971	1971
ATXGA	139.397	13.7595	3552	3552
ATXGC	140.039	9.35402	2957	2957
ATXGG	139.24	9.37572	3769	3769
ATXGT	138.496	9.82793	1865	1865
ATXTA	137.915	9.62914	2815	2815
ATXTC	139.038	8.85427	2408	2408
ATXTG	137.854	8.8602	3238	3238
ATXTT	139.257	9.06334	1965	1965
CAXAA	134.211	6.0491	1463	1463
CAXAC	132.995	6.4687	1568	1568
CAXAG	133.32	6.02135	1706	1706
CAXAT	133.819	6.17349	1189	1189
CAXCA	133.236	6.16139	1798	1798
CAXCC	132.675	6.0464	1904	1904
CAXCG	133.356	5.92799	1977	1977
CAXCT	134.086	6.68843	1295	1295
CAXGA	134.257	6.43483	1589	1589
CAXGC	133.412	6.32897	1943	1943
CAXGG	134.267	7.36227	1836	1836
CAXGT	133.322	6.41959	1100	1100
CAXTA	132.881	6.56984	1372	1372
CAXTC	131.955	6.84533	1764	1764
CAXTG	132.973	5.77517	1894	1894
CAXTT	132.216	7.19485	976	976
CCXAA	127.711	6.41853	9631	9631
CCXAC	127.301	4.92305	9991	9991
CCXAG	127.392	4.72987	11047	11047
CCXAT	127.713	4.96769	6654	6654
CCXCA	127.497	5.66347	6217	6217
CCXCC	127.419	5.57282	5420	5420
CCXCG	127.335	8.12007	7101	7101
CCXCT	127.424	5.54585	4869	4869
CCXGA	127.346	5.6203	11436	11436
CCXGC	126.848	4.93105	11328	11328
CCXGG	127.215	5.02448	12949	12949
CCXGT	127.291	5.09631	6577	6577
CCXTA	126.405	5.02691	10902	10902
CCXTC	126.305	5.02805	9140	9140
CCXTG	126.226	4.7317	11741	11741
CCXTT	126.095	4.76689	7404	7404
CGXAA	135.128	6.33105	970	970
CGXAC	134.447	7.79967	961	961
CGXAG	134.424	6.3201	1081	1081
CGXAT	134.793	7.1458	853	853
CGXCA	134.379	8.85583	1083	1083
CGXCC	133.032	6.10071	1033	1033
CGXCG	133.93	6.33024	1267	1267
CGXCT	133.376	5.48931	800	800
CGXGA	134.898	6.57191	1086	1086
CGXGC	134.697	6.60269	1161	1161
CGXGG	134.431	6.91881	1250	1250
CGXGT	134.843	6.59298	879	879
CGXTA	133.623	7.3395	1104	1104
CGXTC	134.002	6.53168	1147	1147
CGXTG	134.066	9.12539	1279	1279
CGXTT	133.087	6.98663	600	600
CTXAA	136.236	5.88365	7887	7887
CTXAC	135.375	5.77823	7713	7713
CTXAG	136.168	5.89472	9127	9127
CTXAT	135.97	5.86531	5656	5656
CTXCA	134.818	7.28667	7446	7446
CTXCC	133.99	5.66575	8314	8314
CTXCG	134.557	5.80887	8849	8849
CTXCT	134.882	5.57035	6197	6197
CTXGA	136.5	6.04581	8623	8623
CTXGC	136.101	7.08246	9191	9191
CTXGG	136.828	5.79477	10680	10680
CTXGT	136.153	6.6859	5639	5639
CTXTA	135.074	5.6164	7936	7936
CTXTC	134.832	5.8429	8290	8290
CTXTG	135.009	6.42903	8568	8568
CTXTT	134.918	5.68905	6135	6135
GAXAA	135.429	7.9919	928	928
GAXAC	136.323	8.18674	808	808
GAXAG	135.92	9.10033	1116	1116
GAXAT	136.365	8.757	491	491
GAXCA	134.581	8.58121	1111	1111
GAXCC	135.546	7.18735	1036	1036
GAXCG	136.115	7.81962	1590	1590
GAXCT	136.294	7.5183	981	981
GAXGA	135.753	11.226	1171	1171
GAXGC	136.291	11.8219	912	912
GAXGG	135.623	9.90605	1173	1173
GAXGT	134.128	10.3175	462	462
GAXTA	133.66	12.9276	762	762
GAXTC	135.8	8.05987	1028	1028
GAXTG	135.384	8.76031	636	636
GAXTT	134.24	9.07248	540	540
GCXAA	132.998	7.72102	5850	5850
GCXAC	132.675	6.2037	6183	6183
GCXAG	132.984	5.00935	7177	7177
GCXAT	132.802	5.07738	4017	4017
GCXCA	131.44	4.51754	6491	6491
GCXCC	130.796	9.0467	7247	7247
GCXCG	131.657	4.4382	7429	7429
GCXCT	131.582	7.16492	4946	4946
GCXGA	133.476	5.19521	6519	6519
GCXGC	132.787	5.04913	6283	6283
GCXGG	133.252	5.01563	7013	7013
GCXGT	133.362	5.40153	3959	3959
GCXTA	132.245	5.02691	5771	5771
GCXTC	131.549	4.6427	5887	5887
GCXTG	132.047	5.22882	5790	5790
GCXTT	131.628	5.02782	3099	3099
GGXAA	138.158	7.15987	227	227
GGXAC	138.03	7.16186	288	288
GGXAG	136.287	8.38664	344	344
GGXAT	136.489	7.40431	252	252
GGXCA	136.539	16.8875	317	317
GGXCC	134.341	7.33343	411	411
GGXCG	134.572	6.89385	357	357
GGXCT	134.989	8.30353	303	303
GGXGA	137.163	8.34869	328	328
GGXGC	137.058	7.51347	264	264
GGXGG	136.777	8.50465	357	357
GGXGT	135.71	8.78225	246	246
GGXTA	134.702	12.9665	238	238
GGXTC	136.947	7.00646	345	345
GGXTG	137.822	6.13261	375	375
GGXTT	136.951	7.33278	127	127
GTXAA	139.976	8.92843	2210	2210
GTXAC	139.175	7.15067	2420	2420
GTXAG	140.252	7.09725	2512	2512
GTXAT	139.582	7.25898	1610	1610
GTXCA	139.181	6.74364	2374	2374
GTXCC	137.917	6.43352	2668	2668
GTXCG	139.18	7.02193	2516	2516
GTXCT	138.894	6.3966	1726	1726
GTXGA	140.439	7.56692	2463	2463
GTXGC	140.142	7.14414	2711	2711
GTXGG	140.782	7.15389	2679	2679
GTXGT	140.418	7.66662	1497	1497
GTXTA	139.215	6.70849	2243	2243
GTXTC	138.899	6.73654	2692	2692
GTXTG	139.362	6.7983	2354	2354
GTXTT	139.401	6.37293	1558	1558
TAXAA	141.167	7.75183	3184	3184
TAXAC	139.328	12.1761	3431	3431
TAXAG	140.695	9.50295	3430	3430
TAXAT	140.233	8.24984	2407	2407
TAXCA	140.186	7.47313	3252	3252
TAXCC	139.95	7.01184	3584	3584
TAXCG	140.021	7.85728	3839	3839
TAXCT	140.595	7.2151	2514	2514
TAXGA	140.718	9.14026	3943	3943
TAXGC	141.493	7.90889	3822	3822
TAXGG	141.112	8.50363	4076	4076
TAXGT	141.411	8.20735	2646	2646
TAXTA	139.844	8.23267	3348	3348
TAXTC	139.497	8.07595	3388	3388
TAXTG	139.716	7.9093	3681	3681
TAXTT	140.439	7.27349	2125	2125
TCXAA	137.711	11.5022	5174	5174
TCXAC	137.716	9.42142	5405	5405
TCXAG	138.63	9.34223	6434	6434
TCXAT	137.339	9.69287	4082	4082
TCXCA	138.871	8.5659	4707	4707
TCXCC	139.311	7.79063	4598	4598
TCXCG	139.633	8.03747	4749	4749
TCXCT	139.025	8.32333	3850	3850
TCXGA	139.412	9.65546	6122	6122
TCXGC	139.476	9.76789	6078	6078
TCXGG	140.317	8.89462	6737	6737
TCXGT	138.716	9.71134	3874	3874
TCXTA	138.209	11.0587	5625	5625
TCXTC	138.635	8.7282	5541	5541
TCXTG	138.615	8.47402	6480	6480
TCXTT	138.699	8.22799	3827	3827
TGXAA	141.13	7.57888	3667	3667
TGXAC	140.968	7.35108	3466	3466
TGXAG	141.631	7.21621	3909	3909
TGXAT	141.117	7.03939	2751	2751
TGXCA	141.017	7.06131	3461	3461
TGXCC	140.425	7.03931	3583	3583
TGXCG	140.69	7.31978	3915	3915
TGXCT	140.79	7.2789	2950	2950
TGXGA	142.294	7.7347	4160	4160
TGXGC	142.68	7.17464	3865	3865
TGXGG	142.453	7.48024	4664	4664
TGXGT	141.742	12.5474	2858	2858
TGXTA	140.99	6.90113	3645	3645
TGXTC	140.631	9.98636	3738	3738
TGXTG	140.7	7.31822	4393	4393
TGXTT	141.302	6.58677	2685	2685
TTXAA	138.216	8.44523	6850	6850
TTXAC	137.891	8.2231	7325	7325
TTXAG	138.502	8.2437	7629	7629
TTXAT	138.076	11.3775	4956	4956
TTXCA	137.835	8.24771	7748	7748
TTXCC	136.401	8.55395	8190	8190
TTXCG	137.66	8.29365	8457	8457
TTXCT	137.089	8.46805	5889	5889
TTXGA	138.825	8.61853	8429	8429
TTXGC	138.728	8.84548	8150	8150
TTXGG	138.681	8.59177	9191	9191
TTXGT	138.073	8.79886	5885	5885
TTXTA	137.117	8.09426	7882	7882
TTXTC	137.094	8.52084	8288	8288
TTXTG	137.231	8.15777	8763	8763
TTXTT	136.708	8.24461	6022	6022
